# Supplementary material for: Gravity Effects on Information Filtering and Network Evolving
Source: PLoS One. 2014 Mar 12;9(3):e91070. doi: 10.1371/journal.pone.0091070 (PMC3951341; doi:10.1371/journal.pone.0091070)
Supplement: Data S1 — The data sets are available as attachment. (ZIP) [file pone.0091070.s001.zip]

Archive with 3 entries (3 files):
- README.txt
- delicious.txt
- movielens.txt
