# Supplementary material for: Gravity Effects on Information Filtering and Network Evolving
Source: PLoS One. 2014 Mar 12;9(3):e91070. doi: 10.1371/journal.pone.0091070 (PMC3951341; doi:10.1371/journal.pone.0091070)
Supplement: Data S1 — The data sets are available as attachment. (ZIP) [file pone.0091070.s001.zip › README.txt]

Both the purified datasets of Movielens and Delicious have the same formats as following (each line represents a tagging complete action):


UserID \t ObjectID \t Tag1ID Tag2ID Tag3ID ...


1. Different type of nodes are separated by Tab (\tab);
2. Tags are seperated by space;
3. The basic number of data can be found in the main manuscript. 
