# Supplementary material for: Gravity Effects on Information Filtering and Network Evolving
Source: PLoS One. 2014 Mar 12;9(3):e91070. doi: 10.1371/journal.pone.0091070 (PMC3951341; doi:10.1371/journal.pone.0091070)
Supplement: Data S1 — The data sets are available as attachment. (ZIP) [file pone.0091070.s001.zip › delicious.txt]

0	0	0 1 2
0	1	3 4 5
0	2	6 7 0 8
0	3	9 10 11 12 13
0	4	3 12 14
0	5	15 11 16
0	7	3 0 13 17 19
0	8	3 20
0	10	3 23 11
0	11	24 3 12 1
0	12	24 16 19
0	13	25 26 17
0	14	9 12 27
0	15	15 0 13
0	16	13 28
0	17	29 24 30
0	18	23 1 31
0	19	32 33 34
0	20	32 33 34
0	22	13 14 1 35
0	23	36 23 12 13 37 38
0	24	13 14 28 35
0	25	8 1
0	26	0 9 10 39
0	27	8 12 27 28
0	28	25 32 34
0	29	3 14 31 35 40
0	30	14 28 35 40
0	31	41 42 25 43
0	32	41 42 25 44
0	33	24 39 30 45 46
0	34	29 3 37
0	35	0 8 39 1 47
0	36	0 47 28 48
0	37	12 14 31 45
0	38	3 8 49 39 1 48 44
0	39	6 8 49
0	40	24 8 49
0	41	24 49 45 44
0	42	24 8 46
0	44	36 23 38 51
0	45	14 20 28 40 44
0	47	3 41 50
0	48	24 8 48
0	49	29 13 2
0	50	23 12 1
0	53	0 9 10
0	54	15 0 14 1
0	55	15 5 0 9 39 45
0	56	15 29 47
0	57	14 1 40
0	58	0 9 10
0	59	24 41
0	61	9 39 1 45
0	62	32 55 44
0	63	11 18 2
0	64	23 8 51 56 44
0	65	15 1 27 57 2
0	66	15 24 2
0	67	3 0 9 12
0	68	32 53 56
0	69	5 12 44
0	70	8 39 55 48
0	71	58 59
0	72	24 14 28 57
0	73	23 12 1 28
0	74	0 12
0	75	24 41 25
0	76	6 12 26 22
0	77	15 14 1 28
0	78	24 41 2
0	79	23 8 27 28
0	80	3 32 34
0	83	14 28 35 40
0	84	26 14 31
0	86	5 23 0
0	87	36 23
0	88	39 57 46
0	91	11 32 34 2
0	92	25 0 20 34
0	93	8 1 52
0	94	15 11 47
0	95	27 28 54
0	96	36 20
0	97	60 58 59
0	98	7 20
0	99	41 7 60
0	100	23 9 12
0	101	9 55 27
0	102	21 43 48
0	103	15 27
0	104	14 39 1 55
1	105	15 29 3 61 62 63 64 65
1	106	29 66 8 39 63 67 68 69
1	107	15 29 61 70 63 67 71 64
1	108	29 3 63 68 64 72 73 74
1	109	29 63 75 64 76 73 74 77 78
1	110	79 15 3 80 63
1	111	29 3 61 39 57 81 63 82 64 83
1	113	29 66 39 63 67 68 85
1	114	79 29 39 63 64 72 86 87 88
1	115	29 3 8 39 63 69 85 89
1	116	29 66 3 61 63 68 64 73
1	117	29 84 3 57 81 63 75 64 83
1	118	29 66 3 61 63 68 64 73
1	119	15 84 61 57 62 63 90 64
1	120	29 91 3 39 63 67 85 89
1	121	15 29 61 18 40 57 71 92 64
1	122	93 94 66 27 62 68 90 92 65
1	123	15 61 80 62 63 90 64 95 96 97
1	125	29 66 70 63 68 69 99 64
1	126	29 66 3 61 63 68 64 86 100
1	127	29 66 3 63 68 69 64 101
1	128	29 66 3 63 68 64 85 72
1	129	29 66 3 63 68 69 64 73 77
1	130	29 66 91 61 63 68 86
1	131	15 61 18 57 75 102 103
1	132	93 15 94 66 8 61 27 70 68
1	133	29 91 8 61 39 63 87 88 89
1	134	79 0 30 81
1	135	29 91 3 39 63 104 64 86
1	137	79 29 30 81
1	139	79 107
1	140	79 0 11 18 105 106 108
1	141	29 66 3 61 57 63 68 69 64 76 109
1	142	15 107 108
1	144	15 40 70 110 69
1	146	15 29 3 11 57 63 75 64
1	147	79 80 98 109
1	148	79 111
1	149	79 29 66 91 27 68 69 99 85 100
1	150	66 70 63 68 90 64 97
1	151	29 66 112
1	152	29 66 63 68 69 64 76 113
1	153	93 110 68 96
1	155	11 18 110 114 102 103
1	156	29 91 63 68 72 86 88 115
1	157	29 66 30 116 81
1	158	79 29 66 3 27 30 63 68 69 87 88
1	160	79 11 114 108
1	161	79 0 95
1	162	29 66 81 63 75 105 82 64 83 115 113
1	163	112 108
2	164	41 117 118 119 120 121 122
2	165	41 0 123 124 118 121 122
2	167	41 47 117 123 124 118 119 120 122
2	169	79 29 30 81 126 76 127
2	170	79 29 66 128
2	36	0 47 125
2	171	79 29 68
2	172	79 29 129 130 128
2	173	68
2	174	79 66 30 81 63
2	175	79 29 30 81 129
2	176	79 29 66 30 126 63
2	177	30 81 126 127
2	178	30 129 130
3	4	24 131 132
3	179	79 133 134
3	180	135 136
3	181	137 136
3	182	53 138 139 140
3	183	36 23 12
3	184	53
3	185	141 138
3	186	0 142
3	187	143 144
3	189	134
3	190	131
3	191	145
3	192	26 22
3	193	148
3	194	149
3	196	136 152
3	197	143 135 151
3	198	0 142
3	200	79 5 133 118 155
3	201	3 12 26 22 145 156
3	202	79 150 63 133 157 86 158
3	204	24 148
3	205	139 152
3	206	24 0 159 140 152 131
3	207	150
3	208	152
3	209	63 132
3	210	134
3	211	144 155
3	212	160
3	213	134
3	214	159 136 161 149
3	215	150 146 162 156
3	217	141
3	218	79 12 145 157 137
3	220	36 150 133
3	221	135 136 160 161 149
3	222	79 15 150 12 53 163 86 138
3	224	153 154 162
3	225	152
4	227	164
4	228	165
4	229	3 52 166
4	230	167 168
4	231	3 52
4	232	164
4	235	52 165 167
4	237	3 52
4	238	3 52 166
5	239	66 169
5	240	170 27
5	241	93 61 170 27
5	242	93 61 80 68 92
5	243	93 66 80 57 68 171 169
5	244	93 61 57 171 92 169
6	246	116 81
6	247	116 81
7	248	3 172 173 174 175
7	249	15 176 61
7	250	15 3 45 116 81 63
7	251	27 40 110 177
7	252	93 178 179 180
7	253	8 181
7	254	79 29 30 63 182
7	255	98 183
7	257	79 150 53
7	258	93 15 8 92
7	259	3 61
7	260	8 30 57 81 109
7	261	66 150 3 8 27
7	262	79 29 30 184
7	263	15 181
7	264	93 66 27 185
7	265	66 27 57 63
7	266	172 186
7	267	187 188 189
7	268	93 185 190
7	269	93 179 180
7	270	176 61
7	271	16 170 191
7	272	93 5
7	273	181
7	274	173 174 192
7	275	93 8 190 179
7	230	8 193 168
7	277	150 194
7	278	8 195 193
7	279	66 91 68
7	280	196 197 193
7	281	53 47 125
7	282	61 198 106
7	284	66 68 183
7	285	79 201 202
7	286	93 57 178 179
7	287	79 29 30 63
7	288	150 203
7	289	204
7	290	188 189
7	291	79 29 66 91 3 68
7	293	93 66 57 185 178 179 205
7	294	79 29 66 8 30 63
7	295	79 163 117
7	296	41 8 22 133
7	297	0 173 174 175
7	298	14 47 28
7	299	93 176
7	300	201
7	301	3 8 195 116 63 172
7	302	8 27 69 196 197 193
7	303	181 203 204
7	304	3 26 14 61
7	305	3 14 61 40 116 63
7	306	93 66 8 185 68 179
7	307	79 29 66 61 30 63
7	308	79 29 27 30 206 87
7	309	176 66 27 207
7	310	176
7	311	15 8 63 192 92
7	312	79 15 30 205
7	313	15 176 61 45
7	314	93 15 208 92 209
7	315	203 199 163 204
7	316	93 66 8 185 179
7	317	93 66 27 185
7	318	8 208 210
7	319	176 211 205 180
7	320	8 26 49 190
7	321	8 30 57 116 81 109
7	322	14 28 200
7	323	93 66 27 57 185 205
7	324	27 201 110 69
7	325	15 150 98
7	326	8 57 169 190
7	327	79 15 8 30 57 63
7	328	93 94 176 27 206
7	329	8 212
7	331	0 8 55
7	332	69 188
7	333	0 172
7	334	14 28 80 173 187 188
7	335	36 192
7	336	213 26 63
7	337	176 8
7	339	106 202 177
7	340	66 57 169
7	341	47 203 199 204 117 215
7	342	203 106
7	343	79 8 27 57 63 190
7	344	66 57 68 169
7	345	79 30 63 211
7	346	198 216 202
7	347	199 172 186 48
7	348	203
7	349	93 27 210 181 217 218
7	351	66 27 57 109
7	352	66 150 27 57
7	353	93 94 66 8 27 178 217
7	354	93 8 185 178 179 180
7	355	8 55 80 57 219
7	356	79 29 30 63
7	357	93 94 27 185
7	358	79 29 66 30 63 68
7	359	79 29 30 182 184
7	360	15 66 57
7	361	194 203 199 163 204
7	362	203 163 204 106
7	363	5 203 63 204
7	364	3 61 63 173 174
7	365	79 29 66 30 87
7	366	176 66 150 27 207 133
7	367	203 204
7	368	199 216 215
7	369	93 66 49 179
7	370	27 28 201 110
7	372	93 66 27 181 217 218
7	373	8 49 47 48 220
7	374	150 63 214
7	375	47 173 174 220
7	376	22 199 133
7	377	36 150 199 214
7	378	176 66 8 28
7	379	93 66 210
8	382	163 221
8	384	41 20 60 52 222
8	385	60
8	386	9 20
8	387	20 163 222 221
8	388	9
8	389	52
8	391	9
8	392	41 20 222
9	0	29 0 223
9	393	181 224
9	394	93 61 170 181 92 225
9	395	226 193
9	255	61 98 183
9	396	150 5 227 198
9	397	0 225
9	398	103 228
9	399	29 80 63 229
9	400	5 230 231
9	401	230
9	402	15 230 61 92 232
9	403	226 233 234
9	404	61 63
9	405	29 61 116 81 235 232
9	406	236 237 49
9	407	181 80 63 92 232
9	408	61 181 228
9	409	238 171 232
9	410	0
9	411	29 230 61 63
9	412	29 0 229
9	413	29 229
9	414	15 61 239 232
9	415	61 63
9	416	198 240
9	417	150 19 198
9	418	92 225
9	419	93 208 92 241
9	420	234
9	421	93 15 19 92
9	422	93 15
9	423	29 0 223
9	424	15 61 181 224 92 225
9	425	98 183
9	426	176 61
9	427	15 0 242 92 225 243
9	428	233 234
9	429	150 0 193 244 103 243 232
9	430	93 5 227
9	431	15 176 181
9	432	5 0 231
9	433	15 0 61
9	435	0 240 245
9	436	63 246
9	437	238 242 232
9	439	29 0 223
9	440	0 170 208 62 92
9	441	176 245
9	442	29 0 61 81
9	443	29 0 230 61 245
9	444	61 116 240 245
9	446	176 248 249 232
9	448	236 237 49
9	449	15 0 238 242 92 239 232
9	451	61 171 232
9	452	93 15 208 181 241
9	454	176 0 181 244
9	455	176 248 249 232
9	456	93 176 0 181 62
9	457	15 61 170 92 225
9	458	15 208 62 92
9	459	198 240
9	460	15 84 0
9	462	15 170 92 225
9	463	232
9	464	5 0 62 231
10	465	41 53
10	466	41 53 250
10	467	250
10	468	41 53 250
10	469	41
11	470	17 20
11	471	61 17
11	472	3
11	473	61 52
11	474	3 20 52
12	475	79 29 3 30 182 251
12	476	79 29 3 30 182 251
12	178	79 29 3 30 182 251
12	477	79 29 3 30 182 251
12	478	79 29 3 30 182 251 252
12	479	19 253
12	480	19 253
12	481	79 29 3 30 182 251 252
12	482	254
12	483	3
12	486	256 254
12	487	3 256 254
12	488	79 29 3 30 182 251 252
12	489	79 29 3 30 182 251
12	490	79 29 3 30 182 251
12	491	79 29 3 30 182 251
12	492	79 29 3 30 182 251
12	493	79 29 3 30
13	494	29 129 105
13	495	199 257
13	496	258 259 260
13	497	257 261 262
13	498	163 257
13	500	126 129
13	501	163
13	502	29 8 30 248
13	503	199 257
13	504	105 258
13	505	258 259
13	506	258 259 260
13	507	29 30 126 263
13	508	29 126 248
13	509	47 199 105
13	511	8 30 126
13	512	257 261 262
13	513	47
13	514	30 126
14	515	66 150 53
14	516	61
14	517	66
14	518	53
14	519	39 194
14	520	47
14	521	3 47
14	522	47 264
14	523	92 264
14	524	17
14	525	3 61 17 53
14	526	92
14	527	150 3 47
14	528	150 47
14	529	53 47
14	530	47
14	531	3
14	532	39 53 47
14	533	53 47
14	534	194
15	535	265 266
15	536	265 266
16	537	106
16	465	41
16	539	267
16	541	268 146
16	263	181 92
16	51	250 269 270
16	542	268 150 146
16	543	94 271
16	544	272
16	545	92
16	546	273
16	547	267
16	548	92
16	549	15 176 69
16	551	61 169
16	552	15 92
16	553	41 118
16	554	250 269 272
16	555	150 274
16	556	273
16	557	94 118 271
16	558	41
16	559	92 169
16	561	93 150
16	562	93 94 274
16	563	250 269
16	564	176 61
16	565	269 270
16	566	250 269
16	567	15
16	568	181
17	569	145
17	570	145
18	571	80 116 275
18	572	24 80 275
18	573	61 80 276
18	574	80 116 275
18	575	80 116 275
18	576	24 80 62 275
18	577	213 80 277
18	578	24 80 62 275
18	579	80 62 275
18	580	61 80 276
18	581	61 80 276
18	582	213 61 277
19	583	267
19	584	267
20	585	41 52 117
20	540	14 52
20	586	52
20	587	8
20	589	33
20	590	150 5 278
20	591	79 41 52 279 280
20	592	279 280
20	593	41 22 123
20	595	8 119 279 281
20	596	150 5 278
20	597	8 22 123 282
20	598	283 284
20	600	52 117 119
20	601	79 279 281
20	602	119 281 280
20	603	163 119
20	604	8 22 33
21	605	285 286 287
21	606	15 63 288
21	607	15 289 288 286 287
21	608	15 285 286 290 287
21	609	15 288 286 287
21	610	15 288 286 287
21	611	15 285 290
21	612	285 286 287
21	613	15 20 286
21	614	15 285
21	615	15 291 288
21	616	15 291 288 292
21	617	15 288 286 287
21	618	15 289 288 286 287
21	619	15 20 291 288 292
21	621	15 291 288 292
21	622	15 288 286 287
21	623	15 285 288 286 287
21	625	15 289 288 286 287
21	626	15 288 286 287
21	627	15 288 286 287
21	628	15 285 288 286 287
21	629	15 285 288 286 287
21	630	15 20 288 286 287
21	631	15 288 286 287
21	632	15 63 288 286 287
21	633	15 286 287
21	634	15 285 286 287
22	636	3 26
22	637	145
22	638	3 32 226 294 295
22	639	51 293
22	641	32 145
22	643	32 226 294
23	45	14 35 40
23	46	20 28 40 110
23	644	182 296 297
23	645	14 35 40 110 297
23	646	182 296 297
23	647	14 20 28 35 40
24	648	3 0 61 170
24	649	9 20 198
24	537	3 9 118
24	650	61 208 181 90
24	651	41 9 56
24	172	79 61
24	652	79 3 61
24	653	36 41 20 298
24	654	41 20 53
24	655	66 53 181 57
24	656	3 208 299
24	657	36 41 20 53
24	658	61 45 185 90
24	659	300 301 45
24	660	302 36 303
24	661	198 68 99
24	662	268 0 61
24	663	61 181 90 304
24	664	302 0 45
24	665	41 9 56
24	408	53 181 305
24	666	66 27 192
24	667	91 27 68
24	668	79 91 61
24	669	3 52
24	670	66 9 99
24	671	20 53 57
24	410	61 19 305
24	673	15 3 20 53 63
24	674	3 20 145 187
24	675	20 203 57 222
24	590	301 0 235
24	676	20 207 225
24	677	302 15 0
24	678	302 45
24	679	11 20 108
24	680	301 20
24	682	302 41 61 20
24	683	9 27
24	388	66 9 20
24	684	20 28 306
24	686	27 181 305
24	687	210 181 304
24	688	61 27 45
24	689	25 28 52 306
24	690	79 52 222
24	691	20 307
24	692	61 170 90
24	693	301 61 28 207 225
24	694	27 208 181 305
24	695	9 56
24	696	20 181 305
24	697	15 0 61 28 69
24	698	15 0 45
24	699	0 61 170 45
24	700	268 308
24	701	3 309 187
24	702	24 3 25
24	703	3 61 307 118 299
24	704	3 20 307 145 118
24	705	61 170 45 90
24	706	302 0 45
24	707	36 41 20 298
24	708	66 9 27
24	709	300 36 0
24	710	302 268 301 310
24	711	36 20 203 56
24	712	36 41 298
24	713	61 19 305
24	714	45 181 90
24	715	41 20 303
24	716	66 9 20 69
24	717	267 11 207
24	719	52 235 222
24	720	302 308 310
24	721	36 41 56 298
24	722	53 311
24	724	93 301 0
24	725	36 41 20 312
24	726	61 20 28 63
24	727	36 41 20 298
24	728	20 27 210 145
24	730	302 28 108
24	731	24 61 45 307
24	732	79 36
24	733	93 208 181 207 90
24	734	79 66 91 27 99
24	735	267 27
24	736	79 20 28 145
24	738	41 20 53
24	739	93 267 208 207
24	740	311 192
24	741	181 207 185
24	742	18 20 45 225
24	744	41 20 53
24	745	36 20 203 303
24	746	36 20 303 298
24	747	66 20 27
24	748	36 20 312
24	749	11 18 20 108
25	32	41 25 313
25	585	20 117 98
25	750	41 25 313
25	751	41 25 313 118
25	752	41 25 313
25	753	20 117 98
25	754	20 117 98
25	755	41 25 313 118
25	756	41 25 313 118
25	757	41 25 60 117 118 222
25	758	41 25 60 222
25	759	41 25 313
25	761	313
26	762	15 8 27
26	763	15 8 27
26	764	8
27	765	47 314 315
27	766	47 316
27	768	230 47 314 318 315
27	770	47 316
27	771	47 316
27	772	316
27	773	47 317 315
28	4	3 230 319 61
28	775	79 29 133 243
28	776	3 322 323 324 325
28	777	20 63 326 216 107 327
28	778	150 328 216
28	779	15 3 329 172 226 71 330 324
28	781	332
28	782	163 133 129 138 333
28	783	15 3 61 269 320 321
28	786	61 20 256
28	787	268 24
28	789	3 61 17 20 87
28	790	15 273 136
28	791	3 172 226
28	792	3 0 61 269 320
28	793	61 330
28	794	79 29 87 115
28	143	15 61 225 330
28	795	3 61 335 172 327 330 183
28	798	61 330
28	799	15 61 18 225 107
28	800	71 330
28	801	150 328 330 136 334
28	803	15 61
28	804	150 331
28	806	3 61 136 320
28	807	9 61 256
28	809	15 150 3 198 273 136
28	810	0 61
28	811	268 230 133 336 138
28	812	61 227 337
28	813	15 11 61 18 225 338
28	814	150 331
28	815	61 20
28	816	0
28	818	79 9 163 338 243 138
28	819	150 0 163 118 293 331
28	820	15 3 61 335 172
28	821	15 213 5 61 329 172 231 269 330 277
28	822	15 150 11 18
28	823	213 61 277
28	824	61 17 183
28	825	3 230 71 322 323 324 325
28	826	3 5 61 231 337
28	827	79 150 328 129 336 331 243
29	105	19 116 92 109
29	828	25 230 339 204
29	829	15 340 63 341
29	830	41 342
29	831	61 208 181 92
29	832	176 71
29	835	15 344 92 345
29	836	61 346
29	837	62 344 347 109
29	838	93 41 343
29	839	57 204 171 348
29	840	25 145
29	841	181 263 92
29	842	344 349 92
29	311	15 350 92
29	843	61 340 109
29	624	61 80 340 92
29	845	263 109 348
29	847	61 80 275 171
29	849	61 19 62
29	850	49
29	851	61 208 344 109 346 345
29	852	15 245 341
29	854	15 340 344
29	855	145
29	856	208
29	857	344 245
29	858	181 80 171
29	859	181
29	860	49 350 342
29	861	181
29	862	80 57 171
29	863	25 230 339 204
29	82	61 71
29	864	80 63
29	865	93
29	866	176 245
29	869	347 109
29	870	172 351
30	871	48 352 353
31	875	47
31	876	47
32	877	41 354 355
32	878	41 199
32	879	41
32	880	41 199 354 355
33	881	8
33	882	356
33	191	69
33	883	79 29 80 326
33	884	55
33	885	29 80 69
33	887	79 29
33	888	357
33	889	145 358 359
33	890	49
33	891	8 49
33	892	61
33	893	55
33	894	61 356
33	895	145 357 358 359
34	10	230 319 145 116 63 360 248
34	896	302 361 237 49
34	897	19 129 362 363
34	899	79 8 61 63 130 86 363
34	900	57 116 81 235
34	901	57 366 367 97
34	902	8 57 366 367 97
34	903	79 301 8 67 223 115
34	904	150 328 319 16 368 369 329 172 226 118 246
34	476	79 319 39 30 63 226 171 92 182 86 115
34	905	29 27 30 57 81 63 235 171 263 370
34	906	29 0 129 371
34	907	79 30 235 171 86 115
34	172	79 129 364 130 86
34	908	79 29 8 372 216
34	909	79 22 373 374 369 129 123 375
34	910	79 230 61 63 129 364
34	911	116 129 336 114 364 371 376
34	912	29 163 371 86
34	255	19 377 45 126 378 172 98 123 379 380
34	774	61 39 20 80 171 379 381
34	913	230 63 364 382
34	914	79 61 223
34	915	29 30 126
34	916	268 150 319 226 383 118 146 384
34	917	14 19 35 69
34	918	385 105 364 136 386 387
34	919	8 39 47 199 388
34	920	150 39 47 293 317
34	921	237 49 310
34	922	301 361 237 49 310
34	923	301 361 237 49 310
34	924	213 80 116 81 389 107 390 391
34	925	15 0 392 226 92 109
34	926	23 49 61 53 256 374 116 63 129 106 334 384
34	495	23 20 339 163 204 388
34	927	49 310
34	928	176 237 210 181 395 396
34	929	29 61 63 129 376 363
34	930	372 57 116 81 397 381
34	931	80 81 126 63 171 389 107 127 391 384
34	932	230 57 81 340 171 398 205 399 391
34	933	8 372 57 81
34	934	79 8 63 326 75 400
34	935	79 30 63 86 115
34	936	15 176 61 210
34	937	66 23 12 14 27 377 31 45 163 401 402
34	938	61 208 246 346
34	939	93 8 57 206 205
34	940	79 9 12 319 31 163
34	941	23 230 19 369 204 105
34	943	8 116 81 216 115
34	944	8 27 68 172 226 123 86 403 404
34	945	5 23 61 52 231 118
34	946	8 372 172
34	947	79 8 61 63 130 86 363
34	948	29 30 81 67 133
34	949	8 27 68
34	950	268 301 15 176 237 49 98 225 310
34	952	79 98 371 92 115 405 406
34	953	30 81 235 336 407 408 409
34	954	57 116 81 393 235 407
34	55	301 15 150 0 61 377 63 118 410 364 411
34	955	319 172 226 86 222 412
34	956	79 8 39 145 69 360 106
34	957	8 372 145 344 413
34	958	26 49 48 183 334
34	57	14 61 35 40 401 414
34	960	301 16 378 329 63 365
34	58	79 0 163 129 104 105 106
34	961	79 301 0 67 235 223 115
34	962	372 116 81 235 407
34	963	301 15 176 63 225 415 416
34	964	61 210 417 288 383
34	965	41 8 39 145 344 226 173 123 48 413
34	966	15 176 181 418 71 419
34	967	49 52 372 129 172 105 106 86
34	968	79 230 61 63 129 371 398
34	969	3 52 393 98 330 379 420
34	970	36 23 230 316 421
34	409	8 49 61 80 57 226 370
34	972	24 210 417 340 423 383
34	973	14 230 47 377 199 129 375 182 317 401 363
34	974	79 9 319 20 163 105
34	975	79 52 63 326 424
34	976	79 129 326 114 371 92 115 425
34	977	15 20 116 171 92 109 426
34	978	93 8 27 68 69
34	979	8 319 55 427 235 381
34	980	61 126 63 171 428
34	61	14 230 61 81 129 429
34	411	61 340 63 263
34	981	9 22 256 430
34	982	23 204 129 105 371 363
34	983	267 176 123 225 431
34	984	301 15 36 397 136
34	985	374 393 163 172 336 86 107 183
34	986	9 427 432
34	987	15 433 52 181 393 92 109 277 362
34	988	79 15 61 129 235 248 105 364 92 109 434
34	989	93 176 150 118 410 92 225
34	990	319 53 181 57 435 63 97 436
34	991	23 12 230 81 428 363
34	992	8 49 45 199 410 397
34	993	55 329 172 235 200
34	994	15 62 437
34	995	23 129 363
34	996	8 49 57 393 171
34	997	176 61 80 57 63 395 107 415 391
34	998	9 230 61 53 129 48 429
34	999	23 9 230 16 368 329
34	1000	22 145 438 393 439 97
34	1001	8 372 307 57 116 393 63 226 171 347 97 381 440
34	1002	9 61 256 163 129 105
34	676	93 15 176 8 20 27 69 219 441
34	1003	15 176 8 181 219
34	1004	3 181 172 349 442 443
34	1005	8 39 19 340 424 263 347 416
34	1006	16 329 246 365
34	1007	57 226 92 403
34	1008	79 29 61 30 63 67 223
34	1010	29 66 8 30 63 171
34	1011	15 319 392 63 226 92 109
34	487	9 49 61 256 393 105 106 107 183
34	1012	8 30 372 81 126 114 445
34	1013	79 10 12 49 61 256 129 106 130 334
34	1014	79 301 163 129 105 371
34	139	29 61 45 63 129 107 446
34	1015	66 8 230 55 47 57 81 69 206 205 138
34	1016	79 66 30 126 216 382 376
34	1017	8 39 291 344 226 447 448 449
34	1018	8 27 47 145 199
34	546	267 23 53 27 369 199 273 269 136 450
34	1019	49 61 63 64 347
34	678	302 451 15 176 61 45 372 225 381
34	1020	8 49 61 63 172 171 64
34	1021	319 80 57 452
34	1022	29 30 126 86
34	1023	49 14 61 369 172 98 385 330 453 334 454
34	1024	80 57 291 455 63 226 349 171 169
34	1025	79 57 216
34	72	451 14 40 63 192 428
34	1026	15 14 35 145 225
34	1028	328 5 230 231 118 146
34	1029	0 61 181 224 364
34	1030	79 23 456 163 129 248 130 436
34	645	61 35 40 401 414
34	1031	79 30 126 349 171 182 76 184
34	1032	79 30 81 63 235 364
34	1033	15 8 49 319 61 373 192 381
34	1034	79 8 61 63 130 86 363
34	1035	93 15 210 181 92 396
34	1036	49 33 145 457 458
34	1037	79 0 9 104 105 106 86 115
34	1038	8 49 57 393 171
34	1039	36 23 12 230 133 421
34	1040	61 372 172 224 459 305 442 443 420
34	1042	14 31 172 384
34	1043	23 9 12 163 432
34	1044	79 36 23 12 230 199 133 336 243 138 257
34	1045	340 63 424 286 101 416 407 390 391
34	577	213 61 30 57 81 340 63 127 407 277 391
34	580	15 61 57 63 109 239
34	1046	319 307 145 199 344 172 226 48 440
34	1047	61 210 340 423
34	1048	15 176 61 369 225 330
34	1049	8 27 214 69 123
34	1050	81 129 235 349 425
34	1051	79 12 61 20 129 371 86 376 363
34	1052	3 23 12 49 256 374 163 133 114 404
34	1053	8 47 307 316 86
34	1054	8 49 20 27 372 69 172 226 123 86
34	1055	79 301 3 0 230 63 129 364
34	789	213 10 20 307 393 214 460 105 106 461 334 277 384
34	1056	8 39 291 344 447 448 449
34	1057	49 374 172 330 334
34	1059	61 210 63 246 415
34	1060	213 24 114 107 428 97 334 277
34	1061	8 14 39 35 372 381
34	199	230 145 80 81 393 63 129 123 385 375 105 107 347 415 434
34	1062	49 230 61 210 123 462 346 463
34	646	14 230 47 377 199 129 375 182 317 401 363
34	1063	41 23 8 12 49 20 372 226 123 86
34	1064	15 181 62 92 109 241
34	1065	23 12 256 106
34	1066	79 30 76 101 464
34	1067	15 8 14 27 57 68 69 444
34	1068	29 30 126
34	1069	377 57 235 171 109
34	1070	66 27 57 81 408
34	1071	0 230 80 116 81 126 63 235 114 171 248 92 107 428 407 429
34	1074	116 81 235 83 466
34	1075	27 30 207 63 171 206 416
34	1077	61 19 20 98
34	792	26 52 63 269 320 405
34	1078	116 81 129 235 349 118 83 115 408 466 409
34	143	15 61 369 172 330 468 183 334
34	1079	79 30 52 263
34	1080	61 20 57 81 171 92 130 107
34	1081	181 57 126 235 364 76 109 101 469 384
34	1082	23 339 435 163 204
34	1083	329 246 106 365
34	1084	116 336 105 371 115
34	1086	145 57 226 187 470
34	1087	79 20 163 106 222 441
34	1088	15 133 129 360 336 225
34	843	61 80 57 340 288 349 171 109
34	1089	55 329 172 235 200
34	1090	8 49 372 48
34	1091	20 116 81 63 68 83
34	1094	12 49 198 105 86
34	1095	29 30 126 86
34	1096	23 12 199 336 258 471 257
34	1097	57 69 216 86
34	1099	29 8 30 216 101
34	1100	30 81 68 69 216 171 424 407 445
34	1101	79 29 61 30 171 76 363
34	1102	57 473 62 92 474
34	1103	181 364 398 437 475
34	1104	93 176 8 181
34	1105	301 210 206 423
34	1106	49 61 45 57 62 126 63 171 107 415 475 346
34	1107	433 81 129 75 83
34	1108	23 319 20 427 163 226 432 106 115 412
34	1109	268 93 15 176 150 5 118 293 92 225 384
34	1110	61 20 63 172 330 334
34	1111	15 176 5 230 231 118 225 146
34	1113	24 61 19 210 181 435 349 346 476 443 362
34	1114	15 213 230 16 170 277
34	1115	79 230 61 63 129 364 182
34	1117	150 49 114 468 177
34	1119	8 428
34	1121	79 319 52 307 199 226 123 86 222 412
34	1122	8 14 20 27 28 35 40 344 216
34	1124	61 16 170 477 92 419
34	1125	20 69 478 474
34	1126	15 176 61 116 393 63 107 397 177
34	1127	79 30 171 86 115
34	1128	61 57 81 411
34	1129	0 61 80 340 171 415 97 391
34	1130	319 52 146 397 138
34	1131	479 80 57 171 193 219 205
34	1132	15 61 53 57 63 463 430
34	1133	8 181 57 81 393 349 92 97 334 442 443 420
34	1134	230 57 116 81 63 107 334 239 384
34	1135	79 49 20 326 216 75 114 385 400
34	1136	451 15 61 377 225 384
34	1137	61 326 424 263 286 399
34	1139	14 61 31 145 116 393 63 384
34	1140	79 66 8 30 80 63 171 184
34	1141	79 12 67 235 86 223
34	1142	79 0 129 235 371
34	321	8 49 61 30 57 116 81 394 109
34	1143	29 30 126 263
34	1144	3 372 479 63 381
34	1145	27 69 172
34	1146	79 0 163 129 104 105 106
34	1147	8 52 145 69
34	1149	57 116 81 235 349 205 127
34	1150	230 319 61 92 48 347 109
34	1151	15 213 170 107
34	1152	237 480 293
34	1153	30 57 116 81 235 127
34	1154	10 230 61 45 226 248 106
34	1155	302 361 237 49 310 381
34	1156	26 49 427
34	1157	374 163 172 330 183 334
34	1158	3 372 211
34	1159	30 126 63 171 263 182 464 251
34	1160	230 61 45 248 428
34	1161	237 49 310 481
34	1162	203 226 222
34	1163	14 28 35 344 401 414
34	1164	93 210 62 246 482
34	1165	79 0 49 456 129 371 92
34	1166	98 320 406
34	1168	319 61 57 329 171 483 403
34	81	8 14 39 35 372 381
34	1169	49 80 473 393 171 439 92 394 484
34	1170	8 52 372 145 192 381
34	1171	8 80 57 275 109
34	82	61 69 216 485
34	1172	319 52 384
34	1173	455 116 63 349 92 109
34	1174	23 8 372 63 204 415
34	1175	29 30 126
34	1176	116 81 393 133 129 235 336 349
34	1177	8 126 63 76
34	1178	268 301 361 237 49 310 481
34	83	14 35 40 69 216 123
34	1179	15 14 61 40 432 403
34	1180	15 176 210
34	448	237 49 310 381
34	1181	8 114 486
34	1182	150 0 230 61 133 118
34	1183	61 30 80 116 81 389 415 127 391 384
34	1185	61 372 172 487 485
34	1186	93 319 307 226
34	1187	66 8 39 57 275 235 366 263 76
34	1188	15 199 258 488 384
34	1189	29 66 27 30 81 63 216
34	1191	61 80 81 63
34	1192	79 372 63 86 251
34	1193	49 22 172 226 138 430 384
34	1194	301 15 176 61 181
34	1195	319 61 307 329
34	1196	15 176 377 225
34	1197	105 106 86
34	1198	24 0 49 372 56 246 381
34	1199	66 8 57 81
34	1200	15 237 319 145 225 384
34	1201	61 20 45 98 123 385 364 136 183 454
34	1202	57 62 133 235 92 109 205 489
34	1203	61 181 418 490
34	1204	80 57 116 81 63 235 171 366
34	1205	79 30 63 171 263 86 445
34	1206	24 61 181 63 107 305 491 384
34	1207	23 27 402
34	1208	451 15 16 62 394 109 437 475
34	1209	81 114 347 109 453
34	1211	15 176 61 45 225
34	1212	213 57 81 277 465
34	1213	79 3 116 216 114 493 494 486
34	1214	230 319 369 63 323
34	1215	0 230 61 16 378 329 460 246
34	1216	302 268 150 329 310
34	1217	79 495 150 12 163 133 383 138
34	1218	49 374 57 242 344 171 483 107 452
34	1219	29 30 126
34	1220	15 5 14 28 227 384
34	1221	301 237 49 310
34	1222	79 8 19 20 30 126 69 216 171 263
34	1223	20 53 435 69 86
34	1224	93 57 69 248 428
34	1225	417 340 415 97
34	1226	150 226 293 384
34	1228	24 61 372 374 172 330 334
34	1229	8 366 98 263 401 406 380
34	1230	12 163 293
34	1231	15 176 62 92 225 415
34	1232	49 256 105 106 334 496
34	1233	15 417 62 393 92 394 478 474
34	1234	422 23 129 363
34	1235	79 27 30 126 171
34	1236	30 81 216 127
34	1237	237 41 20 226 310 222
34	1238	116 81 235 349 382 399
34	1239	3 41 8 20 372 63
34	1241	213 8 57 81 465
34	1242	61 181 57 81 411
34	1243	8 319 172 226 192 330
34	1244	61 57 291 81 340 349 171 391
34	1245	14 61 344 432 403 384
34	1246	145 444 182
34	1247	230 61 256 116 248 106
34	1248	24 210 181 395 415 305 491
34	1249	80 133 235 349 171 92 489
34	1250	79 20 30 372 57 81 63 370
34	1251	79 14 61 377 31 388 364 493 401
34	1252	79 8 61 63 130 86 363
34	1253	93 62 63 246 482
34	1255	105 246 365
34	1258	181 63 349 459 442 497
34	1259	56 226 273 269 136
34	1260	433 19 235 92 109 476
34	1261	20 80 57 63 171
34	1262	150 53 172 273 146 136
34	1263	301 361 237 310 481
34	1264	8 126 63
34	1265	41 8 39 145 344 69 226 447 123
34	1266	93 15 92
34	1267	129 388 488
34	1268	79 12 457
34	1270	79 230 61 30 340 63 424 263 416 391
34	1272	301 237 49 310
34	1273	8 20 57 116 81
34	1274	301 150 61 378 410 146
34	1275	15 392 63 226 92 394 109 397 384
34	1276	57 116 81 235 349 109
34	1277	93 36 176 23 230 92 225
34	1278	24 63 415 487 462
34	1279	267 8 32 56 288 219 136
34	1280	61 340 114 494 486 384
34	1281	62 393 235 109 442 443 420
34	1283	16 329 105 246 365 115
34	1284	79 12 53 163 243 138 440
34	1285	53 47 307 172 226 86 440
34	1286	93 15 57 393 477 171 92 219
34	1287	26 52 207
34	1288	66 8 27 63 206 487 475
34	1289	93 15 210 417 62 344 385 92 219 431 419 347
34	1290	30 57 81 171 86 407 384
34	1291	230 57 81 340 71 498
34	1292	57 81 69 216 499
34	1293	23 129 363
34	1294	79 66 8 12 27 427 199 129 336
34	1295	39 20 145 226 470
34	1296	79 422 3 230 163 129 363
34	1297	15 176 61 62 344 219 205
34	1298	435 211 330 381 334 362
34	1299	422 23 230 256 129 363
34	1301	29 8 30 86 251
34	1302	302 15 61 372 340 381 287
34	1303	79 15 176 163 129 225
34	1305	39 47 403
34	1308	15 210 181 57 62 171 109
34	1309	79 3 12 145 106 222
34	1310	79 39 27 307 145 69 360 123
34	1311	15 61 372 417 340 431 287
34	1312	3 23 204
34	1313	213 129 492 277
34	1314	15 40 92 225 453 287
34	1315	81 126 63 171 101 127 407 499
34	1317	213 8 57 81 465
34	1318	301 36 361 237 0 293 310 381
34	1319	61 30 80 81 126 389 107 415 127 391
34	1320	15 176 61 45
34	1323	23 12 198 163 129
34	1324	15 176 26 216 305 490 436
34	1325	301 495 23 242 388
34	1326	41 53 98 183 454
34	1327	30 116 81 126 235 171 385 408
34	1329	8 230 20 373 57 329 172 226 86 48 472
34	1330	79 8 30 86 115
34	1331	57 235 171 366 109 469
34	1332	176 27 417 69
34	1333	61 372 63 487 500
34	1334	61 27 181 62 63 224 109 475 363
34	1336	150 230 248
34	1337	57 344 286 391
34	1338	301 230 61 210 181 288 305 241
34	1339	15 116 378 107 109
34	1340	8 372 57 116 320
34	1341	8 57 432 263 219
34	1342	19 53 172 183 324
34	1343	230 61 256 116 248 106
34	1344	79 163 129 177 496
34	1345	291 340 349 109 391
34	1346	116 69 216
34	1347	53 372 129 123 105 263 136 387
34	1348	79 39 30 372 86 115
34	1349	15 176 344 173 174 225
34	1350	267 40 344 219
34	1351	150 8 53 480 216 206 123 118 263
34	1352	3 8 57 116 81 393 226 171 92 97 467
34	1354	79 319 374 203 163 129 226 105 436
34	1355	150 23 9 12 163 204 336
34	1356	8 57 275 206 498
34	1357	372 57 349 109 501
34	1358	61 19 63 98 431
34	1359	15 176 129 225 384
34	1361	8 19 181 435 235 362
34	1362	79 495 23 12 163 133 336
34	1363	22 199 438 105 450
34	825	15 61 324
34	1364	301 237 49 310 497
34	1365	417 69 216 394 484
34	1366	66 57 116 216 109
34	1367	79 372 116 81 63 68 370 407
34	1369	63 326 424 263
34	1371	49 61 116 462 346 502
34	1372	66 150 27
34	1373	20 98 364 136 386 454 387
34	1374	15 0 61 129 248 105 106 92
34	1376	79 23 12 163 204 106
34	1378	61 210 346 502 503
34	1379	29 66 30 68 69 216 171 263
34	1380	79 301 0 67 235 223
34	1381	150 61 227 118 246 365
34	1383	49 61 210 346 502 503
34	1384	8 31 57 275 263
34	1385	213 150 23 172 226 384
34	1386	15 176 61 225 482 446
34	1387	61 19 210 45 181 62 340 362
34	1388	268 79 267 12 163 114 269
34	1389	181 63 133 107 305
34	1390	8 49 61 57 116 109
34	1391	81 393 235 216 467
34	1392	8 53 47 199
34	1393	61 208 116
34	1394	15 176 61 378 225
34	1397	79 61 30 340 63 416
34	1398	79 69 326 216 114 206
34	1399	8 39 207 206 426
34	1400	61 487 404 500
34	1401	79 422 8 163 371 86
34	1402	79 30 126 114 263 384
35	1403	150 3 226
35	1404	3 319 61
35	1405	150 3 172 226
35	1406	20 54
35	1407	3 319 61 172 226
35	1408	54 504
35	1409	3 118
35	1410	118
35	1411	3 504
35	1412	3 319 226
35	1413	3 20 172
36	1414	79 104 371 223
36	1416	116 81 505
36	42	30 68 76 109
36	1417	61
36	1418	256 116 407 505
36	53	0 9 104
36	58	0 9 104
36	1420	8 68 133 468 506 507
36	1421	15 68
36	1422	79
36	1423	79 61 508
36	1424	15 61
36	1425	19 30 416
36	1008	61 30 67
36	1426	30 509 184
36	1020	8 30 116 81 507
36	1022	79 30 86
36	1427	68 133 468 507
36	1428	15 256
36	1429	30 223
36	1430	109
36	1431	30
36	1432	61 76
36	1433	79 184
36	1434	133 510
36	1435	15 11
36	1095	79 30 86
36	1436	79 5 67
36	1438	79
36	1439	109
36	1440	61 30
36	1441	81
36	1442	79 68 371
36	1143	79 30 86
36	1443	79 8
36	1444	68 133 468 506
36	1445	5 11
36	1446	511
36	1447	31 116 408 512
36	1448	116 81 408
36	1449	133 510
36	1450	116 81 505
36	1451	79 19 30 511
36	1452	76
36	1453	79 86
36	1454	31 116 407 512
36	1455	15 19
36	1456	30 509
36	1457	31 109
36	1458	8 68 468
37	1460	150 27
37	1100	79 30 63 171
37	1461	150
37	1462	29 81 64
37	1463	171
37	1464	55 63 169 513 514
37	1465	79 63 171 169 513 514
37	1466	55 169 513
37	1467	164
37	1128	29 81 515 64 516
37	1468	29 81 515 64 516
37	1469	150 164
37	1470	27
38	1471	15 225
38	1472	15 225
39	1473	176 181
39	1474	27 69 517 228
39	243	15 66 8 57 169
39	881	27 90 179 205
39	1476	93 27 57 185
39	1477	93 66 27
39	1479	66 27 57
39	1480	66 8 57 171 394 169 205
39	1481	236 237 0 49 310
39	1482	93 8 27 210 90 517
39	1483	176 181 207 90 518 519
39	1484	8 57 473 394 205
39	1485	79 15 55 181 90 519
39	1486	26 49 27
39	1487	79 57 171
39	1488	0 55 57
39	1489	301 15 225
39	1490	27 69 90 217
39	589	33 34
39	1491	61 208 90
39	1492	0 439
39	1493	79 27 439
39	1494	520 0 55 63
39	1029	45 181 517 225
39	1496	45 181 518
39	1497	176 181 207
39	1498	176 27 272 228
39	1499	0 63
39	1500	49 57 171
39	1501	66 27 207
39	1502	176 170 27 480
39	1503	301 5 0 49 231
39	1504	176 181 207
39	1505	93 301 15 0 181 272 518
39	1506	0 14 63
39	1507	176 8
39	1508	66 90 178 205
39	1509	176 66 181 517 228
39	1510	66 8 57 63
39	1511	14 211 225 521
39	1132	15 63
39	1512	301 15 176 150 45 480 225
39	1513	66 61 208 210 181 228
39	1514	8 181 228 521
39	1515	0 49 61 63
39	1516	93
39	316	93 66 170 45 69 90 228
39	1518	93 66 181 63 90
39	1519	66 8 27
39	1520	34
39	1521	93 66 8 27 207 90
39	1522	27 480 207 69 228
39	1523	66 8 61 27 57 63 171
39	1524	0 45 181 63 305
39	317	93 66 8 185 69 90
39	1525	150 0 26
39	1526	0 208 181 228
39	1527	93 185 69 90
39	1528	93 520 0 8 55 185 90
39	318	520 0 8 208 210
39	1529	93 27 210 181 90 225
39	1531	27 210 181 217 228 305
39	1532	5 0 146
39	1533	0 45 90
39	1534	5 0 231
39	1535	93 185 90
39	1537	176 8 69 90
39	1538	93 181 228
39	1540	176 181 228
39	1541	49 57 63 171
39	564	176 181 207
39	1543	93 517 228
39	1544	0
39	1545	63 231 225 146
39	1546	66 150 61 27 63 225
39	1547	176 90 518
39	1549	236 27 310
39	1551	93 27 208 90 517
39	1552	0 27
39	1553	176 207 517
39	1554	0 61 305
39	1555	181 228
39	1556	93 181 90
40	468	214
40	1557	25 214
40	1558	41 25 214
40	1559	41 25 214
40	1561	522 523
41	1562	93 397 524
41	1563	93 397 524
42	537	9 52 256 329 226 105 106 525
42	651	9 56 526 527 528 529 530 531 532
42	178	79 29 20 30 60 52 129 226 128 86
42	909	12 20 52 163 226 243
42	1565	79 0 12 20 163 525
42	1566	79 9 198 163 129 105
42	1567	79 9 52 533 163 133 129 86 529 531
42	665	9 56 529 530 531
42	1568	9 52 56 226 106 534 529 531
42	1569	79 29 12 52 133 86 115
42	1570	79 91 9 52 163 133 129 128 86 108 531 454
42	1571	12 203 204 133
42	1572	256 80 57 393 171 97 489
42	1573	15 11 18 108
42	1574	63
42	679	15 41 11 18 60 535
42	1575	79 29 8 30 80 57
42	1576	79 29 20 30 86
42	388	66 91 9 20 68 69 128
42	1577	9 52 329 105 106 115 532
42	1578	9 39 69 106
42	1579	79 128 506
42	695	9 56 534 528 529 530 115 531
42	1580	80 92 506 536 489 507
42	1581	20 80 57 171 506 489
42	1582	79 41 128 86 454
42	1583	79 66 91 9 52 80 68 69 129 128
42	1584	79 20 52 80 57 133 171 128 243 489 507
42	1585	9 20 52 533 133 527 115 531 537 532
42	1586	66 9 52 307 68 163 86 529 115 531
42	1587	79 533 86
42	1588	66 20 80 133 171 506 538 489 507
42	1589	79 9 12 163 86 89 115 537
42	1444	79 66 20 52 57 68 133 171 128 489 507
42	1590	66 20 30 52 80 57 68 133 128 506 489 507
42	1591	20 52 80 57 393 366
42	1592	79 80 393 133 92 506 536 489 507
42	1593	20 80 57 133 171 92 128 536 489 507
42	1594	79 20 30 52 57 133 128 506 243 489 507
42	1595	20 52 80 133 171 128 506 489 507
42	1596	29 9 12 20 52 198 133 171 128 115 536 489 507
42	1597	9 20 163 106 115 525 531
42	1599	20 307 80 57 133 506 489 507
42	1600	20 80 133 226 128 506 536 489 507
42	1601	20 133 171 128 506 536 489 539 507
42	1602	20 80 133 171 128 506 243 538 536 489
42	1603	20 52 133 171 506 243 489 507
42	1604	57 133 92 128 506 489
42	1606	79 20 52 133 128 506 540 539
42	1608	57 63 366 97 454
42	1609	9 198 56 526 534 528 529 530 531
42	1610	9 56 526 527 534 528 529 530 115 531
42	1611	79 66 91 9 39 198 68 163 129 128
42	1612	9 198 56 527 528 529 530 531 537
42	1613	8 30 171
42	1614	79 0 39 60 129 128 86
42	1615	11 12 39 69 535 108
42	1616	66 91 9 12 68 163 69 86 115 531
42	1617	79 29 39 30 63 129
43	1618	57 81
43	1619	116
43	1620	116 81 349
43	1621	116
43	1622	116 81
43	1623	57 116 349
44	1624	5 203 204
44	1625	27 208 250 69 219
44	1626	79 250
44	1627	79 20 203 204
44	1628	24 204 186 222
44	1629	24 335 145 226 186 219 222 541
44	1630	24 335 226 542 543
44	1631	27 69
44	1632	24 5 145 159 231 100 544 545 546
44	1633	5 145 159 231 100 546
44	1634	24 335 208 186 222
44	1635	24 335 541
44	1636	79
44	1638	24 20 219 222 544
44	1639	335 27 69 159 542
44	1640	69 186 543
44	1641	27 69 219
44	1642	5 145 545
45	1643	8 80 238
45	1644	66 18 238 108
45	1645	52 57 63 547
45	1646	53
45	913	14 80 439
45	1647	29 198
45	1648	319 447 550
45	45	35
45	46	15 11 18 20 35 57 269 552
45	1650	24 61 16 63
45	1651	455 344 192
45	1652	79 129 88 108
45	1653	20 53 108 553
45	1654	35 63 192
45	1655	15 20 63
45	1656	80 57 238 554 63
45	1657	15 14 269 327
45	1658	66 27 535 555 547
45	1659	41 26 98
45	1660	9 198 68
45	1661	15 556 35 80 242 108
45	1662	15 557 535
45	1663	176 20
45	1664	41 11 20 108
45	1665	15 310 108 558
45	1666	15 556 14 559
45	1667	41 11 18 108
45	1668	15 176 11 18 108
45	64	8 293 439 331
45	1669	302 15 11 18 108
45	1670	20 192
45	1671	29 129 560
45	1672	63 327 561
45	1673	15 11 61 63 492 327
45	1674	80 92
45	1675	91 9 562 108
45	1676	29 66 455 551
45	1677	29 63 192
45	1678	15 11 238
45	1679	14 35 80
45	1680	5 227 563 564 565
45	72	35 63 192
45	645	14 35 552
45	1682	66 551
45	1683	91 63 229 129 88
45	1684	567 108
45	1686	15 9 11 18 562
45	305	63 344 559 447 568
45	1687	29 26 52
45	1688	15 35 535 108 558
45	1689	480 293 331 569 570
45	1690	11 20 53
45	1691	18 69 108
45	1692	557
45	1511	35 559
45	1694	11 16 170 439
45	1695	11 18 108
45	1696	11 18 564 570
45	1698	26 31 511 573
45	1699	11 18 35
45	1700	15 35 439 535 558
45	1701	480 569
45	1702	302 11 227 574 535
45	1703	27 575 567
45	1704	15 35 559 535 108 558
45	1705	15 35 557 108 558
45	1707	15 18 108 558
45	1708	15 18 108 558 576
45	1709	15 18 108 558
45	1533	535 108 558 576
45	1711	229 577 567 566
45	1712	15 35 550
45	1714	557 535 108
45	1715	580
45	1716	27 578 580 579
45	1717	293 535 581
45	1718	9 27 108
45	1719	480 108 564
45	1720	11 480 118 108 564 570
45	1721	14 319 35 550
45	1722	14 319 35 447 550
45	1723	319 35 447 550
45	1724	18 98 108
45	1725	31 511 573
45	1726	267 269 548
45	1727	29 24 208 327
45	1728	15 63 475 561
45	1729	29 20
45	1730	548
45	561	480 92 569 582
45	1731	11 18 108
45	1732	11 108 583 584
45	1733	41 11 18 108 571
45	1734	11 567 108 583 584
45	1735	5 8 293
45	1736	35 238 192 327
45	1738	80 554 63 555
45	1739	61 208 585 108
45	1740	267 15 11 61 288 108
45	1741	8 27 80 327 560
45	1742	319 577
45	1743	15 11 35
45	1744	8 57
45	1745	27 310 564 570
45	1746	11 170 18
45	1747	79 91 11 68 129 583 584
45	1749	267 15 11 108
45	1750	11 32 584
45	1751	15 480 118 92 569 582
45	1753	20 56 293
45	1754	170 575 108
45	1755	66 238 554 327
45	1756	29 198 327
45	1757	29 63
45	1758	15 63 561
45	1760	302 15 11 108
45	1761	480 586 581
45	1762	5 11 563
45	1763	238 554 63
45	1764	176 11 35 192 327
45	1765	63 192 327
45	1766	35 63 192 568
45	1768	66 63 551
45	1769	574 580 108
45	1770	20 35 69
45	1771	88 111
45	1772	66 88 111
45	1773	24 61 208 288 585
45	1774	176 170 575
45	1775	15 480 108 563
45	1776	238 554 63 327
45	1777	5 11 18 227
45	1778	20 57 69 327
45	1779	32 56 553
45	1780	41 20 53
45	1781	15 108 564
45	1782	18 27 577
45	1783	16 242 327
45	1784	5 63 563
45	1785	15 9 11 562
45	1786	15 11 563 572
45	1787	35
45	1788	11 18 480 586
46	1789	28
46	1507	69
46	1163	28
47	1791	36 0 55 27 307 329 172 226 119 222 587 588 589
47	1792	79 590 24 20 307 145 374 63 347 100 591 592 593 594 595 596 597
47	398	36 319 20 80 114 171 598 580 103 591 599 600
47	1793	79 66 601 602 198 207 69 357 588 596
47	1794	79 267 176 150 319 603 53 374 80 522 69 114 604 118 605 606 103 136 177 139 592 607 600 608
47	1795	267 15 24 20 28 181 207 609
47	1796	79 15 29 24 66 3 8 14 20 603 53 55 27 28 307 145 250 374 80 57 285 238 610 63 344 163 69 172 226 357 611 186 326 159 171 550 263 219 48 222 137 95 100 440 139 592 612 588
47	1797	114 574 103 139 592 613 596 600 614
47	1798	79 29 24 66 3 8 319 61 20 53 145 116 226 357 526 615 100 616 342 404 617 618 588 596
47	1799	49 22 198 619 620 607 589
47	1800	79 267 66 150 61 20 27 28 33 307 198 69 580
47	1801	20 307 250 226 193 222 589
47	1802	79 29 24 3 8 26 49 63 326 192 621 593 594 404 622 623 588 624
47	1803	79 29 66 3 8 20 53 27 30 80 57 116 81 126 326 171 263 588 625
47	190	79 20 374 80 163 226 171 591 588
47	1805	24 66 150 3 26 319 61 20 53 307 145 629 63 163 226 630 159 118 615 428 100 544 485 342 621 404 587 631 596 632
47	1806	79 319 61 603 374 116 163 219 222 95 626 633 596
47	1807	15 433 11 18 19 57 69 326 108 634 635 636
47	1808	15 11 26 18 80 57 171 92 574 535 108 440
47	1810	267 69 108 638
47	273	24 66 3 8 61 18 53 27 181 145 63 117 95 305 177
47	1811	24 3 0 8 61 250 116 596 589
47	1812	29 66 8 55 80 126 63 326 95 348 639 588
47	1813	79 66 8 20 27 28 35 307 207 69 95
47	1814	15 24 0 14 319 16 170 19 28 329 172 118 615 640 136 305
47	1815	79 29 3 8 14 20 27 307 80 63 326 604 118 605 48 607 626
47	1816	24 150 3 8 20 53 27 126 63 357 630 192 615 641 596
47	1817	79 150 319 145 226 336 119 222 137 588 589 642
47	1818	24 3 26 319 20 307 629 163 226 630 118 615 428 100 544 485 342 621 404 587 631 596 632
47	1819	150 27 601 602 526 48 588 596 643 644
47	1820	79 61 31 374 57 163 114 605 600
47	1821	24 150 3 26 319 629 116 63 117 630 118 615 108 544 305 140 588 638 632
47	1822	15 24 66 3 319 20 603 53 27 80 57 116 326 159 118 192 95 140 645 646 596
47	1823	79 66 27 80 326 48 139 647 588 627
47	1824	79 267 8 319 61 53 374 80 522 198 326 114 605 574 48 108 103 136 440 592 626 613 588 596 614 608
47	1826	79 3 319 61 20 53 307 374 238 207 63 226 114 48 615 428 100 440 618 596
47	677	79 3 8 14 20 27 30 35 57 116 63 344 357 192 428 649 650
47	1827	267 15 66 8 170 27 57 185 69 526 651 652 653 654 655
47	1828	79 15 213 590 3 8 49 14 319 28 35 307 145 80 57 238 554 185 226 326 171 178 48 107 381 342 621 334 404 656
47	1829	79 29 24 3 61 80 57 63 69 159 171 424 263 347 625 628
47	1830	79 29 66 3 8 20 27 30 80 171 580 223 588 625
47	1831	267 15 18 27 57 207 605 535 108 95 655
47	1832	79 29 24 66 3 8 27 307 145 126 63 69 326 159 139 348 596 657
47	1833	79 15 29 24 66 8 20 53 27 658 80 57 63 69 326 75 604 606 48 139 592 348 626
47	1834	79 20 145 171 107 108 95 588
47	1835	66 8 14 61 27 28 69 357
47	1836	79 319 22 53 307 374 116 114 118 615 100 440 593 595 626 588
47	690	79 36 319 20 22 307 374 80 117 100 440 139 589
47	1837	79 15 176 8 18 522 326 114 604 371 606 108 348 659 607 626 660 588 661
47	1838	79 15 29 8 26 49 14 319 28 256 80 57 116 126 207 604 171 193 485 440 662 632
47	1839	79 24 20 53 374 80 336 640 544 663 662
47	1840	79 29 66 3 8 61 27 30 80 57 81 126 63 69 114 107 607 625
47	1688	15 11 18 19 57 69 326 108 634 404 635 636
47	1841	79 20 60 48 100 616 588
47	1842	79 15 11 14 61 18 20 55 28 35 357 428 108 649 626 628
47	1843	8 20 60 658 307 117 526 48 631
47	1844	15 11 20 114 526 535 108 664 588
47	1845	79 15 8 603 53 307 145 80 291 285 116 242 344 187 358 326 75 606 222 640 108 95 440 592 626 613 665 627
47	1846	267 49 61 20 53 55 27 28 33 307 227 207 69
47	1847	79 15 629 326 114 606 177 607 613 588 596 600
47	1848	15 80 57 291 285 344 647 588
47	1849	267 15 66 8 11 53 27 69 666 535 108 667
47	1850	79 36 601 629 163 371 130 596
47	1851	79 20 427 374 163 668 140 626
47	1852	3 26 49 319 172 226 192 92 48 615 222 641 620 631 624
47	1853	15 433 11 18 19 435 637 108 634 669 635 636
47	1854	79 15 213 590 66 433 3 8 11 61 18 55 28 80 63 69 107 108 636
47	1855	15 24 8 26 49 53 374 57 522 435 63 171 371 48 347 595 670 588 625
47	1856	8 194 33 427 117 48 222
47	1857	150 11 145 250 629 159 574 137 108
47	1858	15 11 19 20 27 69 666 535 108 634 635 671
47	1720	15 433 150 5 11 18 227 198 118 672 108 673 636
47	1859	8 20 27 28 207 344 69 588
47	1860	79 590 24 3 20 307 145 374 63 347 95 100 591 592 593 595 623 596 597
47	1861	79 29 150 20 22 374 63 163 619 336 114 48 95 663
47	1863	15 27
47	1864	15 574 108
47	1865	11 170 18 207 185 69 535 108 664
47	1866	3 8 116 69 192 381 621 404
47	1867	150 357 674 589
47	1868	15 66 3 27 116
47	1869	79 267 15 150 5 319 53 227 374 629 163 326 75 114 604 171 118 605 48 103 440 140 592 626 675 613 596 600 614
47	1871	36 8 26 49 61 307 118 48 334
47	1872	267 61 170 18 27 181 80 185 69 666 654 671
47	1873	79 29 3 20 145 80 116 163 326 424 137 633 657
47	1874	601 602 596
47	1875	79 3 0 8 26 49 61 53 145 63 344 163 48 544 620 440 599
47	1876	79 15 29 24 3 20 80 615 485 593 676
47	1877	307 80 187 108 544 677 588
47	1878	79 29 8 27 63 69 326 606 592 613 627
47	1880	79 26 49 27 30 80 57 171 92 219 381 609
47	210	79 150 603 194 427 374 629 163
47	1881	79 66 8 49 57 285 63 326 114 48 615 678 485 592 607 621 593 679 594 404 622 646 670 623 588 627
47	1882	79 29 24 66 3 8 53 27 30 307 145 116 126 63 67 69 357 326 159 428 100 139 348 607 680 588 596 657
47	1883	79 15 24 3 8 319 20 22 53 60 307 145 63 226 118 192 48 615 100 440 140 621 593 404 622 631 633 618 662 588 596 632
47	1884	24 8 20 193 48 681 682 617 656
47	1885	8 49 61 22 55 57 193 48 679
47	1886	8 307 193 192 641 600
47	1887	267 66 11 27 207 666 535 108 581 667
47	1888	15 213 590 66 433 8 11 61 18 55 63 69 107 108 636
47	1889	79 24 3 603 30 80 57 116 554 81 48 615 618
47	1890	0 14 20 55 27 28 145 80 207 357 222 675
47	1891	267 15 176 5 53 181 145 522 344 117 544 305 659 677 588
47	1892	79 55 307 163 589
47	1893	79 11 18 20 27 207 371 683 108 177 664
47	1895	79 29 27 63 326 621 593 594 404 622 646 670 588 627
47	1896	79 15 176 24 11 16 170 18 208 145 80 242 108 671
47	1898	79 8 20 145 114 604 139 592 680 613
47	1901	79 15 29 24 20 28 63 69 326 159 75 626 588 628
47	1902	79 15 29 8 61 374 80 163 326 75 114 424 130 592 626 684 588 596
47	1903	24 3 26 49 319 208 145 250 172 226 192 92 48 615 222 641 620 676 631 624
47	1905	15 11 26 49 61 18 80 207 185 535 108 669
47	1906	79 66 27 374 80 619 193 95 626 675 596
47	1907	603 53 118 381 613
47	1908	79 15 14 319 61 80 57 358 326 114 424 637 177 440 139 607 334 626
47	1284	15 150 53 629 114 606 48 95 440 600
47	1909	8 11 14 18 69 535 108 678 664 669
47	1910	15 11 61 19 126 207 63 535 108 634 635
47	1911	66 170 18 27 181 69 666 535 652 653 671
47	1912	15 176 433 150 18 227 522 629 118 672 535 107 108 673
47	1913	36 150 163 611 630
47	1914	79 29 24 3 20 226 680 626 588
47	1915	150 5 26 629 435 63 630 118 682 685
47	1916	79 29 55 30 145 63 67 163 424 222 95 588
47	1917	29 66 3 27 30 80 81 126 63 171 607
47	1918	29 66 19 27 30 57 116 81 126 435 63 69 326 114 592
47	1919	15 433 11 14 319 61 18 19 31 80 522 63 171 550 634 136 635
47	1920	15 66 8 11 18 27 57 185 69 178
47	1921	27 28 35 427 611 640 588
47	1923	79 15 8 80 326 75 114 192 48 95 139 592 348 679 594 680 626 623 613 647 627
47	1924	79 29 8 61 20 27 145 250 80 357 326 424 95 685 625
47	1925	20 307 80 611 526 222 440 674 599 589 642
47	1926	15 66 27 57 238 554 610 69
47	1927	29 63 163 222 589
47	1928	79 29 66 8 27 63 326 48 347 592 621 593 594 404 646 623 618 647 588 627
47	1929	15 66 8 11 61 18 27 522 69 535 108 653 676 660
47	1930	79 26 319 18 256 427 198 226 222 108
47	1931	79 29 66 8 49 55 27 374 80 57 326 114 139 592 607 594 622 646 670 613 647 588 627
47	1932	79 15 145 250 80 344 187 611 222
47	1934	79 29 176 11 18 522 63 67 186 326 605 535 107 223 108 660 588 596 661 648
47	1936	176 8 114 192 348 659 661
47	1937	15 11 377 108
47	1938	24 186 137 588 596
47	1939	79 53 227 326 75 598 140 613 657 627
47	1940	79 15 29 66 11 61 18 30 198 126 63 69 683 108 678 434 625
47	1941	79 20 80 291 326 171 606 676 588
47	1942	79 267 20 145 187 574 108 139 581
47	1944	186 48 139 665 588 596
47	1945	79 29 24 66 53 27 307 63 69 357 326 118 428 348 639
47	1946	79 267 8 20 63 326 75 114 371 48 139 592 613 588 596 657 614
47	1947	150 8 20 307 629 48 596
47	1948	79 8 14 20 27 30 35 57 63 357 192 428 649 650
47	1949	79 3 80 57 116 81 126 63 263
47	1950	24 3 80 63 48 347 485 621 593 595 404
47	1951	267 66 8 11 27 666 108 671
47	1952	79 29 66 18 30 198 126 63 69 683 434
47	1954	79 29 30 126 63 326 613 588
47	1955	79 267 427 114 108 440 588
47	1956	79 66 8 53 358 326 75 114 592 348 587 626 675 613 596
47	1957	79 15 176 14 319 20 145 80 57 522 285 344 117 326 75 114 604 550 139 592 659 686 599 680 626 660 613 588 687 596 627 661 643 644
47	1958	79 15 29 8 61 374 80 163 326 75 114 424 130 592 626 684 588 596
47	1959	79 15 176 11 18 20 80 522 285 187 326 159 75 604 535 108 592 659 627
47	1960	79 8 11 18 20 80 57 75 114 604 171 424 108 664 626 588 657
47	1961	267 27 185 651
47	1962	79 15 11 20 145 358 108 612
47	1963	36 3 26
47	1964	5 53 427 611 108 100 581 681 600
47	1965	79 15 29 176 8 11 18 20 80 57 522 326 75 114 604 48 108 139 592 348 594 626 613 657
47	1966	18 19 27 80 535 108 664
47	1967	8 55 28 33 588
47	1968	79 55 67 357 428 632
47	1969	176 319 522 118 192 641
47	1970	79 374 163 596
47	1971	15 57 606 108
47	1973	79 29 24 66 3 8 20 27 307 145 126 63 69 326 159 139 348
47	1974	79 15 29 176 8 11 18 80 57 522 326 75 114 604 263 48 108 139 592 348 639 594 626 613 657
48	0	79 29 0 67 223 688
48	1975	302 15 176 0 8 14 61 39 20 45 522 557 521
48	1977	213 176 689 107
48	1978	79 15 176 61 557 163 129 105 225
48	1979	61 39 48
48	1980	79 29 30
48	1981	690 691
48	909	3 61 22 163
48	910	79 29 3 61 45 129 364
48	1983	20 163 186 693 305 491 690
48	1984	14 28 54 199 694
48	1985	24 203 357 412
48	1986	79 15 61 163 129 410
48	928	24 237 0
48	1987	79 29 30
48	1988	55 47 317 220 695
48	1989	79 9 61 27 163 696 697 698
48	1990	15 24 3 0 61 28 366
48	1991	268 24 150 237
48	1992	24 0 395 317 580 119 699
48	1993	11 133 108 446
48	1994	24 3 20 357
48	944	79 66 8 27 110 226 222
48	1995	18
48	1996	5 227 329 231 334
48	1997	301 24 150 0 12 26 61 45 133 630 118 580 700
48	54	24 3 0 357
48	1998	3 61 20 172 226 222 397 701
48	1999	79 12 203 163 336 690
48	2000	15 24 0 11 20 87
48	2001	24 12 61 1 45 702 305 491 703
48	2002	29 455 92
48	57	0 40 704 364 401 402
48	2003	705 220
48	2004	67
48	961	79 301 0 67 223 521
48	273	15 24 237 0 63 557 398 92 395 706 491
48	2005	28 54 69
48	2006	495 36 0 230 116 81
48	666	66 8 27 110 68 69 192
48	964	301 24 8 61 208 63 214 423 585 398
48	2007	9 163 105 89 115 707
48	2008	5 49 227
48	2009	66 27 28 110 697 698
48	2011	93 8 53 27 68 92
48	2012	15 213 24 237 61 181 225 107 305 491
48	2013	79 9 163 129 202 496
48	1404	79 15 3 319 61 129
48	2014	203 163 106 709 283
48	2015	15 150 5 61 480 227 231 118 410 92 225 548
48	1569	79 29 163 129 226
48	674	3 20 53
48	2016	79 29
48	2017	24
48	2018	79 163 708 89
48	2019	0 8 39 55 220
48	2020	79 29 163 129 86
48	2021	79 256 427 163 129 105 708 710 711
48	2022	302 15 0 47 57
48	2024	4 0 20 27 581
48	2025	12 163 133 432 712
48	2026	446
48	2027	66 91 9 27 68 69 106
48	2028	15 0 11 18
48	677	15 20 455 109
48	2030	3 61 192
48	2031	79 20 30 87
48	1576	79 29 20
48	2032	79 32 110 163 696 222
48	2033	301 0 61 16 170 45 116 329 585 246 713
48	2034	226
48	2035	79 15 24 3 53 381
48	2036	15 176 45 374 225
48	2037	714 226 357 48 222 715 716 290
48	2038	15 11 18 557 108
48	2039	8 11 18 1 27 717 108
48	832	15 176 45 92 225 177
48	2040	3
48	2041	29 61
48	2042	427 117 222 699
48	2043	357
48	2044	24 91 0 364 106
48	2045	15 176 61 170 45 225
48	2046	451 15 5 227 231 118 92 397 228 581
48	2047	36 133
48	2048	15 237 319 172 713
48	2049	4 5 227 231
48	2050	61 27 69 273 521
48	2051	27 47 28 69 220 718
48	2052	93 94 66 27 206
48	2053	451 15 176 557 225 272
48	2054	5 11 170 27 231 563
48	2055	3 5 0 227 231 146
48	2056	301 15 11 61 18 45 557 108
48	2057	26 27
48	2058	47 714 117 222 220 715
48	2059	45 712
48	2060	237 5 20 357 119 719 693
48	2061	55 163 357
48	2062	20 203 204 186 720 721
48	1503	5 28 227 231
48	2063	79 8 39 67 521
48	1842	15 11 18 357 225
48	2064	15 176 61 45 722 225
48	2065	15 3 20 53
48	2066	66 91 20 27 163
48	2067	5 8 227 374 206 723
48	2068	47 125 317
48	2069	36 24 23 0 63 117 488
48	2070	495 23 47 199 257
48	2071	15 176 61 16 170 45 557 118 225 724
48	2072	14 61 1 47 220
48	2073	15 150 11 61 18 45 480 725 108 581
48	2074	24 3 192
48	2075	495 36 23 230 133 726
48	2076	5 0 727
48	2077	36 63
48	2078	5 0 61 133 398
48	2079	79 15 91 27 68 69 702 105 106 728
48	2082	79 15 66 91 9 163 128 710
48	2084	47 714 357
48	2085	401
48	2086	250 203 204 219 731 732
[truncated: 191,448 more rows]
