# Supplementary material for: Gravity Effects on Information Filtering and Network Evolving
Source: PLoS One. 2014 Mar 12;9(3):e91070. doi: 10.1371/journal.pone.0091070 (PMC3951341; doi:10.1371/journal.pone.0091070)
Supplement: Data S1 — The data sets are available as attachment. (ZIP) [file pone.0091070.s001.zip › movielens.txt]

0	0	0 1
0	1	2
0	2	3
0	3	4
0	4	2
0	5	2
0	6	2
0	7	4
0	8	2
0	9	2
0	10	1
0	11	2
0	12	2
0	13	2
0	14	5
0	15	5
0	16	2
0	17	2
0	18	0
0	19	5
0	20	2
1	21	6
1	22	7 8
1	23	9
1	24	6
1	25	10
1	27	12 13
1	28	12 14 13
1	29	9
1	30	6 15
1	32	8
1	33	14
1	34	6
1	35	7
1	36	11
1	37	10
1	38	16
1	39	16 11
1	40	14
2	41	17
3	42	18
3	43	18
4	44	19
5	45	20
5	46	21
5	47	21
5	48	20
5	49	22
5	50	22
6	51	23
6	52	23
7	53	23
7	54	24
8	55	25
8	56	23 26
8	59	29
8	60	30
8	61	31 32
8	62	33
8	63	34
8	64	35
8	31	36
8	65	37
8	68	31
8	69	40
8	37	28 10
8	70	41
8	72	0
8	73	0
8	74	44 45 46
8	75	47
8	76	0
8	17	48
8	77	49
8	40	50
8	78	51
8	79	35
9	80	52
10	81	53 54
10	20	53
12	85	56
12	86	56
12	87	56
12	88	56
13	90	23
13	91	57
13	92	58
13	93	57
13	94	40
13	95	59
13	96	60
13	97	61
13	98	62
13	100	62
13	101	23
14	102	63
14	103	64 65
14	104	64
14	105	64 65
14	106	66
14	108	64
14	109	67
14	110	64 65
14	112	69
14	113	66
14	114	70
14	115	70
14	116	70
14	96	71 72
14	65	69
14	117	73
14	118	74
14	119	68
14	120	68
14	121	75 4 76 77 78
14	122	79
14	123	80
14	125	68
14	126	73
14	127	80
14	128	70
14	129	70
14	89	79
14	131	4 81 76 78
15	132	82
15	133	82
15	134	82
15	135	82
16	136	3
17	39	83
17	137	83
18	138	84
19	139	85
19	140	86
19	141	86
19	142	86
19	43	85 86
20	42	87
20	143	87
21	144	23
21	145	23
22	146	88 89
22	147	90
22	148	91
22	149	88 89
22	150	92
22	151	89
22	152	93
22	154	96 97 92 88 89
22	144	97
22	156	54 91
22	53	98
22	157	88 89 91
22	159	93 97
22	160	89
22	161	89
22	162	94 91
22	163	99
22	164	94 89
22	165	89
22	166	89
22	167	89
22	106	100
22	168	97
22	169	89
22	170	101 102
22	171	103
22	174	91
22	175	101
22	176	105
22	177	103
22	178	94 89
22	179	106
22	180	89
22	181	88 89
22	182	89
22	183	89
22	184	89
22	185	89 91
22	186	94 89 91
22	187	89
22	188	97 89 91
22	189	89
22	191	88 89 95
22	193	89
22	194	88 89
22	195	89
22	196	89
22	197	89
22	198	89
22	199	89
22	200	89
22	201	89
22	202	89
22	203	97 88 89
22	204	89
22	205	89
22	206	89
22	207	89
22	208	92 88 89 91
22	210	89
22	211	97 88 89
22	212	89
22	213	94 88
22	214	107
22	215	95
22	216	91
22	217	89
22	218	93
22	219	108
22	220	109
22	221	88
22	222	94
22	223	91
22	27	89
22	225	30
22	226	37
22	227	100
22	228	92 88 89 91
22	229	88 95
22	230	95
22	231	0
22	232	97
22	233	109
22	234	89
22	236	93
22	237	37
22	238	111
22	239	94
22	240	94 88
22	241	90
22	242	97 88 89
22	244	103
22	245	0
22	134	112
22	246	97
22	247	102
22	249	93
22	250	88
22	251	110
22	252	92
22	81	54
22	253	109
22	254	35
22	256	115
22	31	0 116
22	257	115
22	258	117
22	96	118
22	259	104
22	121	117
22	261	94
22	35	89
22	262	94
22	36	91
22	263	97
22	264	92
22	265	108
22	37	94 88 89
22	266	118
22	267	94
22	268	94 88 89
22	269	91
22	270	97 92 88 89
22	271	89
22	272	0
22	273	88
22	274	101
22	275	117
22	276	37
22	277	91
22	125	102
22	278	97
22	279	94
22	280	91 95
22	281	91
22	127	89
22	282	119 120
22	283	37
22	284	92
22	285	94
22	287	97
22	131	117
22	288	89
22	289	92 89
22	290	89
22	79	89
22	291	97 94 89
22	292	92 89
22	293	103
22	294	89
22	295	89
22	296	89
22	297	89
22	298	97
23	299	121 122
23	61	31
23	300	123 124
23	301	31
23	10	0 125 1
23	302	126
23	96	71 126 118
23	65	69
23	118	123
23	34	29
23	44	127
23	261	85 128 129
23	304	29 40
23	305	69
23	123	29 85 128
23	306	0 122 125
23	124	121 71 118
23	127	85 128 129
24	146	3
24	307	130
24	308	46
24	309	131
24	310	132
24	311	133
24	312	135 136
24	22	130
24	313	15
24	314	137
24	315	131 138
24	316	130
24	317	137
24	318	139 140
24	319	141
24	321	143
24	324	130
24	325	130
24	326	130
24	327	14
24	328	144
24	329	145
24	330	145
24	331	146
24	332	147
24	333	29
24	334	148
24	335	149 15
24	26	141 7 11
24	336	150
24	337	145
24	338	14
24	339	151
24	340	133
24	341	145 23
24	342	152
24	344	151
24	345	144
24	346	151
24	236	132
24	347	0 153 1
24	238	111
24	239	137
24	349	154
24	350	137
24	134	82
24	351	52
24	352	155
24	353	156
24	354	157
24	355	158 35
24	356	34
24	357	159 138
24	115	160
24	64	35
24	142	86
24	358	161
24	359	162
24	31	0 163 164 116
24	360	165
24	361	116
24	362	166
24	363	0 153 1
24	364	167
24	365	15
24	96	118
24	366	163
24	367	108
24	65	44 168
24	368	169
24	369	170
24	370	86
24	371	149
24	372	171 172 15
24	373	108
24	34	29 147
24	67	35
24	376	173 174 175
24	377	158
24	35	154
24	378	161
24	379	177
24	265	15
24	380	29
24	381	152 134 178
24	266	118
24	382	137
24	383	172
24	385	29
24	386	178
24	387	40
24	388	40
24	270	179 8
24	389	143
24	390	29
24	75	47
24	393	182 56
24	86	56
24	394	7
24	395	157 183 176
24	396	184
24	88	185 56
24	397	137
24	398	33
24	129	160
24	399	145
24	19	5
24	401	35
24	402	11
24	403	15
24	404	130
24	405	130
24	406	130
24	291	3
24	145	23
24	101	29 136 144
24	407	130
24	408	130
24	409	145
24	410	130
24	411	56
25	308	187 54
25	156	54
25	157	54
25	160	188
25	412	189
25	413	15
25	299	15
25	414	189
25	415	190
25	109	122
25	110	122
25	416	124
25	417	42
25	418	191
25	419	132
25	420	187
25	81	54
25	421	187
25	374	15
25	37	132
25	422	192
25	423	193 132
25	424	194
25	425	191
25	286	54
25	101	122
26	253	195
27	427	196
27	424	196
27	425	197
28	428	198
28	429	198
29	430	199
30	427	200
30	39	83
30	137	83
31	278	201
32	432	202
33	433	203
33	179	203
34	434	204
34	435	204
35	436	205
36	437	185
36	438	185
37	400	164
38	439	34
38	440	34
38	441	206
38	250	34
39	442	207
39	428	207 198
39	443	207 198
39	444	207
39	445	207
39	446	207 198
39	447	207
39	448	207 198
39	449	207 198
39	450	207
39	451	207
39	452	207
39	453	207
39	454	207
39	455	207 198
39	456	207
39	429	207 198
39	457	207
39	458	207 198
39	459	207
39	460	207
39	461	207 198
39	462	207
39	463	207
39	465	207
39	466	207
40	467	208
40	414	209 132
40	427	208
40	468	210 21
40	469	210 21
40	470	210 21
40	471	208 209
40	14	209
40	472	210 21
41	158	59
41	299	121
41	473	185
41	178	59
41	474	208
41	475	208
41	213	208 59
41	476	208
41	477	151
41	478	211
41	62	23
41	479	208
41	480	208
41	481	211
41	482	211
41	483	208
41	485	208
41	430	208
41	397	208
43	312	23
43	62	23
44	487	208
44	479	208
44	42	86
44	43	86
44	489	212
44	124	208
45	354	213
45	123	213
46	61	214
46	420	17
47	490	23
47	60	23
47	424	23
47	491	23
47	145	23
48	112	211
49	493	215
49	494	215
49	430	215
50	495	216
50	496	217
50	497	218
51	124	71
52	471	219
52	352	220
52	31	220
52	498	220
52	499	220
52	500	221
52	118	220
52	373	220
52	375	219 221
52	501	221
53	421	209
54	502	211
54	95	42
54	503	211
55	504	222
56	506	224
56	507	224
57	36	225
58	508	29
58	509	226
58	154	29
58	21	29 165
58	22	8
58	511	29
58	512	145
58	513	227
58	514	29
58	327	14
58	330	145
58	515	35
58	331	194
58	516	29
58	517	194
58	518	8
58	519	116
58	520	29
58	521	8
58	522	29
58	227	136
58	523	29
58	524	44
58	527	228
58	528	8 14
58	141	29
58	529	8
58	358	229
58	531	228
58	532	228
58	363	230
58	369	11
58	533	114
58	118	194
58	534	8
58	375	29
58	42	29
58	261	29
58	535	228
58	536	136
58	380	29
58	494	29
58	537	231
58	538	232
58	539	228
58	304	233 29
58	540	35
58	71	29
58	541	29
58	542	8
58	385	29
58	43	29
58	543	29 132
58	544	29
58	545	234
58	546	235
58	72	1
58	548	136
58	390	29
58	549	229
58	74	29
58	550	227
58	551	11
58	552	11
58	504	237
58	553	228
58	126	238
58	127	29
58	395	239
58	554	1
58	555	194
58	143	29
58	19	240
58	402	11
58	556	8
58	101	241 29
59	421	209
60	132	242
60	557	243 128
60	558	244
60	559	245
60	561	128
60	123	128
60	562	243
60	563	247
60	127	128
60	135	242
61	168	248
61	565	210
61	566	210
61	110	248
61	468	210
61	469	210
61	470	210
61	567	210
61	568	210
61	46	210
61	569	210
61	28	249
61	570	210
61	229	248
61	571	210
61	572	210
61	573	210
61	574	210
61	575	249
61	47	210
61	269	249
61	389	248
61	576	249
61	40	249
61	472	210
61	577	210
61	578	210
61	79	248
61	579	248
62	580	250
63	508	71
63	156	251
63	157	252 253
63	581	254
63	582	255
63	174	256
63	583	71
63	176	71
63	584	257 258 122
63	585	4
63	586	78 254
63	495	259
63	587	85 122
63	588	71
63	589	260
63	590	252
63	591	261
63	592	262 78
63	593	85 71 261
63	216	71 261
63	516	4 256
63	594	263
63	428	207 264 198
63	26	265 266
63	444	207
63	446	207 198
63	225	257 258
63	522	4 262
63	60	259 267
63	448	207 264 198
63	523	71 261
63	416	268 251
63	595	256
63	449	207 264 198
63	30	4
63	597	270 265
63	526	122
63	7	269 4
63	598	71
63	111	68
63	599	271
63	242	272
63	600	25 273
63	601	269
63	602	261
63	603	274
63	604	265 266
63	529	275
63	607	276
63	608	4
63	609	44 71
63	610	277 278
63	611	128
63	612	256
63	96	71 72 118
63	613	272
63	614	269
63	369	278
63	370	262
63	534	71
63	121	4 76
63	615	256
63	261	85 128
63	616	280
63	266	71 72
63	494	122
63	14	256
63	382	281 266
63	617	271 261
63	618	25 282 273
63	455	207 264 198
63	542	262
63	456	207 198
63	619	279
63	547	279
63	123	85 128
63	620	268 251
63	429	207 264 198
63	621	268 272
63	271	260 277
63	458	207 264 198
63	275	283 262
63	622	256
63	485	122
63	124	71 72 118
63	623	71 284
63	624	276
63	625	255
63	125	68
63	626	259 267
63	627	259
63	461	207 264 198
63	628	71
63	629	256
63	127	85 128
63	630	283
63	40	285 286
63	631	259 267
63	632	4 72
63	286	252 253
63	402	281 266
63	634	71 286
64	225	287
64	39	287
65	312	136
65	414	136
65	635	288
65	636	288
65	101	136
66	637	22
66	428	264
66	443	264
66	638	22
66	455	264
67	640	57
67	93	57
67	641	289
68	642	251
68	643	290
68	311	291
68	510	292
68	644	291
68	156	251
68	645	293
68	157	292
68	647	291
68	159	251
68	648	290
68	23	9
68	166	294
68	437	251
68	649	295
68	650	294
68	495	259
68	652	251
68	213	295
68	653	290
68	654	294
68	340	291
68	60	259
68	228	294
68	416	251
68	29	9
68	62	9
68	655	9
68	656	294
68	657	291
68	245	296
68	659	293
68	373	251
68	67	294
68	37	295
68	14	295
68	620	251
68	660	297
68	661	298
68	662	297
68	663	251
68	631	259
68	18	293
68	101	290
69	664	212
69	489	212
70	35	299
71	665	300
71	587	85
71	27	13
71	28	13
72	132	82 212
72	133	82
72	624	301
72	666	82
72	135	82 212
72	667	232
73	668	302
74	588	44
74	448	207
74	606	44
74	455	207
76	215	304
76	670	305
76	330	212
76	671	306
76	672	306
77	156	53
77	157	53
78	673	307
78	674	307 308
79	675	108
80	676	309
81	103	136
81	105	136
81	581	232
81	677	136
81	121	179
81	286	179
82	74	310
83	679	311
84	626	312
84	631	312
84	286	23
85	637	22
85	467	265
85	639	268
85	308	259
85	680	295
85	151	306
85	102	313 314
85	103	315 64 65
85	681	316
85	105	315 64 65
85	312	317
85	645	293
85	646	290
85	313	318 316
85	648	290
85	165	319
85	107	64 295
85	682	322
85	683	323
85	685	324
85	686	325
85	687	326
85	688	295
85	689	327
85	690	328
85	691	324 327
85	692	329 326
85	177	330
85	586	254
85	318	328
85	693	330
85	694	265
85	695	254
85	84	331
85	213	295 272
85	108	64 295
85	696	332
85	591	261
85	593	71 261
85	699	262
85	110	315 64 65
85	701	334 315 335
85	45	336
85	702	337
85	703	338
85	26	265 339
85	704	272
85	224	76
85	522	4 262
85	60	324 259
85	705	340
85	523	71 261
85	29	341 272
85	706	78
85	62	342
85	597	343
85	677	334 315
85	486	256
85	707	330
85	708	254
85	242	321 272
85	709	330
85	710	344
85	560	345
85	671	306
85	711	346
85	480	318 316
85	351	347
85	712	348
85	713	349 319
85	714	350
85	715	351
85	604	265 266
85	435	204
85	716	306
85	659	353 293
85	529	317
85	426	128
85	80	336
85	115	354
85	717	355
85	358	339 295
85	718	355 332
85	719	350
85	371	295
85	720	22
85	119	68
85	615	256
85	261	128
85	722	317
85	723	302
85	37	335 295
85	303	293 356
85	724	336
85	678	334 315
85	725	272
85	726	342
85	38	78
85	14	295
85	727	329 326
85	267	272
85	382	281 266 306
85	422	357
85	47	359
85	483	316
85	484	360 261
85	123	128
85	620	347 268
85	429	264
85	729	265
85	730	360
85	15	346 361
85	489	330
85	49	22
85	275	362
85	622	256
85	124	71
85	623	71 343
85	624	338
85	125	68
85	626	259 363
85	731	364
85	629	256
85	77	334 261
85	732	365
85	40	330 286
85	733	272
85	734	348
85	554	302
85	631	259 363
85	632	4
85	128	70
85	400	357
85	18	293 356
85	137	78
85	50	22
85	634	71 286
85	101	290
86	735	212
86	736	212
86	661	366
87	737	367
87	554	302
88	121	117
88	131	117
89	151	208 59
89	642	368
89	21	368 369
89	510	59
89	156	53
89	299	121 122
89	651	53
89	178	59 127
89	213	208 59
89	698	211
89	738	368
89	60	368 370
89	30	371
89	242	59 127 372
89	243	59
89	709	373
89	10	122
89	371	208 121
89	44	127
89	37	59
89	48	127
89	739	59
89	740	121
89	40	59 373
89	397	208
89	741	372
90	95	375
91	742	197
91	314	197
91	653	197
91	743	197
91	33	197
91	375	197
92	622	376
93	308	187
93	744	350
93	21	29
93	648	29 9
93	23	9
93	413	211
93	745	143
93	746	9
93	747	0 1 261
93	748	211
93	749	350 377
93	750	211 373
93	751	211
93	752	228
93	0	0 1
93	753	11
93	754	187
93	693	330
93	755	378
93	756	143
93	514	29 9
93	591	211 261
93	757	8
93	758	350
93	593	71 261
93	698	211 330
93	699	262
93	516	29
93	759	350
93	702	228
93	517	379
93	760	1
93	761	380
93	762	350
93	521	8
93	763	350
93	764	380
93	522	29
93	765	71 261
93	706	29
93	62	29 9
93	766	380
93	30	11
93	526	29
93	707	330
93	767	0
93	655	9
93	112	211
93	768	211
93	769	350
93	770	58 143
93	709	0 373 1
93	772	211 330
93	602	261
93	527	211 228
93	10	0 381 1
93	481	211
93	482	211
93	714	350 382 380
93	435	380
93	773	211
93	420	187 11
93	610	334
93	774	350
93	363	0 381 1
93	775	364 377
93	776	211 228
93	32	8
93	719	350 380
93	369	11
93	42	29
93	261	29
93	35	29
93	721	60
93	777	58
93	303	0 1
93	778	58
93	617	58 261
93	779	350
93	542	262 8
93	781	71 261
93	783	382
93	270	8
93	784	143
93	74	29
93	306	0 381 1
93	489	211 330
93	275	262
93	785	380
93	731	364 380
93	77	334 261
93	40	330
93	554	0 1
93	425	29 334
93	786	60 330
93	667	211
93	787	350
93	18	0 1
93	556	8
93	50	58 0 1
94	21	6
94	510	384
94	156	53
94	789	35
94	167	35
94	587	6
94	790	6
94	213	35
94	24	6
94	791	35
94	792	35
94	793	35
94	30	6
94	250	385
94	794	386
94	63	385
94	795	35
94	796	35
94	797	183
94	494	6
94	14	6
94	798	387
94	799	35
94	800	183
94	801	35
94	400	225 186
95	146	23 3
95	685	23
95	291	23 3
96	637	22
96	146	23
96	147	389
96	508	23
96	102	390
96	802	244
96	21	391
96	144	23
96	22	130
96	164	23
96	23	9
96	804	23
96	442	276
96	805	23
96	106	392
96	745	143
96	170	393
96	173	193
96	746	9
96	433	394
96	175	393
96	751	151
96	434	204
96	806	389
96	808	151
96	809	395
96	810	143
96	811	151
96	591	261
96	812	130
96	324	130
96	326	130
96	813	130
96	814	130
96	593	261
96	815	22
96	816	392
96	25	396
96	216	261
96	817	22
96	818	397
96	218	193
96	819	151
96	428	398
96	443	398
96	477	151
96	446	276
96	821	399
96	339	151
96	470	21
96	60	312
96	448	398
96	523	261
96	507	397
96	822	193
96	638	22
96	595	400
96	344	151
96	823	193
96	471	125
96	558	244
96	824	23
96	825	188
96	770	143
96	113	392
96	10	125
96	827	188
96	828	151
96	248	393
96	94	193
96	435	204
96	80	20
96	829	151
96	830	394
96	720	22
96	831	20
96	832	188
96	303	125
96	833	143
96	455	398
96	834	400
96	456	276
96	47	21
96	782	143
96	484	125
96	784	143
96	48	20
96	429	398
96	835	20
96	836	394
96	837	9
96	306	125
96	458	398
96	49	22
96	838	125
96	839	395
96	840	394
96	626	312
96	280	188
96	461	398
96	631	312
96	18	125
96	50	22
96	404	130
96	405	130
96	52	23
96	295	130
96	407	130
96	409	23
96	410	130
97	790	6
97	109	6
97	34	401
98	841	402
98	421	402
99	637	58
99	467	208
99	151	59
99	842	201
99	747	208 125
99	0	125
99	843	403
99	178	59
99	474	208
99	844	125
99	820	125
99	60	312
99	638	58
99	471	208 125
99	845	201
99	243	59
99	847	404
99	527	60
99	10	208 125
99	480	208
99	250	405
99	115	58 160
99	254	376 406
99	36	403
99	303	125
99	123	376
99	48	407
99	306	208 125
99	838	125
99	124	208
99	278	201
99	626	312
99	739	405
99	630	201
99	40	59
99	129	58 160
99	18	125
100	219	409
100	849	409
100	374	410
100	850	409
100	40	410
101	851	143
101	852	411
101	156	54
101	853	56
101	162	412
101	854	194
101	321	143
101	809	413
101	855	412
101	856	116
101	523	412 415
101	471	1
101	85	56
101	857	411
101	115	194
101	858	33
101	261	412
101	37	412 386
101	424	194
101	18	1
102	859	143
102	124	143
103	490	23
103	294	23
104	860	416
105	21	417
105	156	417
105	861	105
105	442	207 0
105	862	418
105	863	419
105	214	420
105	699	33 421
105	864	422
105	446	207
105	522	412 417
105	60	187
105	449	207
105	450	207
105	865	0
105	62	33
105	30	108
105	237	419
105	866	421
105	868	417
105	245	0
105	794	386
105	606	44
105	869	35
105	795	35
105	420	187
105	31	0
105	367	108
105	32	8
105	534	0
105	374	15
105	375	187
105	454	207
105	37	40 412 386
105	303	0
105	438	108
105	456	207 35
105	270	8
105	457	207
105	458	207
105	459	207
105	870	418
105	460	207
105	732	15
105	464	207
105	871	417
105	466	207
105	18	0
105	404	423
106	439	34
106	263	34
106	872	34
107	338	14
107	28	14
108	251	424
108	254	406
109	826	394
109	836	394
109	840	394
110	873	34
110	639	57
110	307	130
110	308	187
110	102	426 425
110	802	427
110	91	57
110	158	428 429 430
110	875	431
110	648	141
110	876	432
110	877	433
110	170	101
110	878	434
110	879	368
110	316	130
110	880	429
110	748	34
110	752	228
110	434	435
110	635	2
110	881	6
110	754	187
110	493	50
110	178	213
110	883	437
110	1	2
110	808	438
110	790	6
110	841	148
110	812	130
110	326	130
110	813	130
110	814	130
110	884	439
110	557	2
110	331	426
110	885	57
110	140	439
110	26	141
110	4	2
110	886	436
110	27	435
110	338	6 14
110	887	437
110	60	187
110	28	14
110	888	440 441
110	889	50
110	890	2
110	891	442
110	892	436
110	893	443 57
110	595	444
110	706	444
110	894	148
110	6	2
110	896	445 437
110	111	429
110	9	2
110	897	439
110	11	2
110	828	436
110	248	101
110	250	34
110	605	439
110	302	436
110	669	441
110	31	6
110	718	6
110	898	446
110	899	277
110	369	141
110	900	40
110	34	447 6
110	374	14
110	901	57
110	261	80
110	902	439
110	903	448
110	13	2
110	904	34 449
110	905	450
110	494	6
110	14	6
110	541	56
110	834	444
110	906	451
110	547	6
110	123	80
110	271	277
110	836	433
110	550	6
110	562	42
110	907	452
110	16	2
110	908	453
110	909	425
110	910	454
110	872	34
110	17	2
110	127	80
110	40	50 187 14
110	424	433
110	911	436
110	20	2
110	89	228 56
110	912	277
110	404	130
110	405	130
110	406	130
110	579	455 431
110	101	391
110	295	130
110	408	130
110	410	130
110	411	56
111	913	456
112	914	273
112	915	273
112	916	8
112	275	273
112	917	273
112	556	8
113	818	457
114	372	171
115	115	160
115	129	160
116	723	159
116	918	159
117	442	207
117	428	207
117	445	207
117	447	207
117	448	207
117	449	207
117	450	207
117	261	458
117	452	207
117	453	207
117	454	207
117	455	207
117	456	207
117	123	458
117	429	207
117	457	207
117	458	207
117	460	207
117	461	207
117	463	207
118	16	2
119	53	459
119	109	460
119	919	15
119	471	461
119	601	459
119	365	460 15
119	38	459
119	920	460
119	137	459
120	882	29
120	921	462
120	922	463
121	471	279
121	923	46
121	355	35
121	254	35
121	96	71
121	33	46
121	375	279
121	781	71
121	835	464
121	925	465
121	926	148
122	927	466
123	112	467
123	488	212
123	928	468
124	929	188
124	103	64
124	681	469
124	21	290
124	105	64
124	312	317 469
124	875	360
124	648	290
124	427	208
124	843	470
124	178	286
124	495	259
124	930	468
124	84	331
124	213	272
124	108	208
124	699	46
124	931	327
124	516	4
124	932	360
124	595	444
124	30	4
124	82	208
124	606	270
124	669	303
124	81	46
124	899	472
124	32	470 342
124	36	270 470
124	903	448
124	494	317
124	123	85
124	835	464
124	489	342
124	933	473
124	934	327
124	631	259
124	424	290
124	926	471
125	314	197
125	635	474 288
125	653	197
125	888	441
125	364	474
125	34	147
125	636	288
126	413	338
126	935	475
126	447	207
126	448	207
126	507	338
126	450	207
126	492	338
126	936	476
126	937	476
126	712	476
126	938	207
126	455	207
126	624	338
126	461	207
126	466	207
127	299	122
127	939	122
127	40	122
128	680	136
128	103	122 136
128	105	122 136
128	101	122 136
129	637	22
129	940	143
129	941	143
129	851	143
129	942	143
129	22	7
129	745	143
129	943	143
129	211	7
129	321	143
129	322	143
129	323	143
129	756	143
129	944	143
129	945	143
129	817	22
129	946	143
129	26	7
129	638	22
129	947	143
129	706	7
129	923	7
129	770	143
129	948	143
129	420	7
129	32	7
129	950	143
129	720	22
129	615	7
129	35	7
129	833	143
129	782	143
129	270	7
129	389	143
129	784	143
129	951	143
129	49	22
129	394	7
129	952	7
129	50	22
130	109	477
130	522	477
130	953	477
130	123	477
131	338	43
131	30	15
131	374	15
131	71	43
131	732	15
132	51	478
132	412	132
132	56	424
132	162	132
132	164	94
132	954	479
132	166	294
132	172	94 89
132	316	480
132	433	394
132	955	267
132	956	481
132	181	88 89
132	183	482
132	190	482
132	191	88 89
132	194	88
132	939	483
132	515	484
132	221	88
132	957	485
132	470	486
132	958	487
132	229	88 95
132	959	483
132	240	94 88
132	867	15
132	960	488
132	961	489
132	258	117
132	719	212
132	830	394
132	962	294
132	265	15
132	535	212
132	381	134
132	37	10
132	964	279
132	965	117
132	542	262
132	47	486
132	966	360
132	730	360
132	278	485
132	840	394
132	424	194 490
132	285	94
132	287	478
132	404	480
132	967	482
132	407	480
132	298	97
133	104	121
133	39	208
133	279	424
134	642	491
134	968	487 395 413
134	688	149
134	969	208
134	809	487 23 276 395 413
134	448	85
134	970	149
135	971	492
135	972	244
136	522	493
136	28	493
136	615	493
136	269	14
136	40	14
137	27	477
137	522	477
137	261	477
137	626	477
137	127	477
137	50	477
138	876	23
138	491	23
139	919	494
140	843	470
140	973	470
140	36	470
141	974	6
141	312	23
141	645	56
141	975	137
141	414	136
141	692	137
141	317	137
141	881	6
141	976	137
141	977	6
141	587	137
141	58	28
141	24	6
141	978	137
141	109	495
141	981	495
141	26	141
141	521	8
141	522	7
141	705	6
141	982	183
141	597	46
141	486	137
141	867	15
141	479	137
141	709	1
141	983	137
141	984	6
141	420	7
141	985	137
141	986	44
141	371	496
141	372	171 183
141	421	14
141	373	46
141	987	137
141	374	15
141	988	15
141	261	497 129
141	35	7
141	265	15
141	989	56
141	536	136
141	14	15
141	547	6
141	123	129
141	550	6
141	551	7
141	393	56
141	485	15
141	626	213
141	127	129
141	732	15
141	40	50
141	397	208
141	19	241
141	990	56
141	403	15
141	952	50
141	101	241
142	991	498
142	990	498
143	53	23
143	52	23
144	593	261
144	216	261
145	992	232
145	96	499
146	639	57
146	308	312
146	91	57
146	640	57
146	495	312
146	807	312
146	993	500
146	994	192
146	514	9
146	214	500
146	93	57
146	885	57
146	995	192 163
146	996	192
146	997	163
146	60	312
146	893	57
146	62	502 9
146	999	163
146	1000	163
146	1001	163
146	1002	500
146	901	57
146	422	192
146	627	312
146	1003	57
146	1004	163
146	400	192 163
146	19	240
147	637	15
147	508	29 71
147	139	160
147	1005	52
147	685	23 277
147	197	89
147	695	254
147	811	151
147	591	211
147	26	11
147	664	145
147	115	160
147	370	11
147	42	85 86
147	1006	503
147	71	42
147	1007	232
147	43	29 85 86
147	1009	32
147	634	71
147	912	277
147	52	23
148	32	374
149	313	15
149	413	15
149	299	15
149	1010	15
149	691	505
149	753	11
149	754	506
149	83	15
149	84	15
149	26	11
149	1011	15
149	867	15
149	604	11
149	1012	11
149	365	15
149	96	507
149	369	11
149	36	11
149	483	15
149	485	15
149	1013	505
149	129	508
149	143	15
150	147	389
150	509	122
150	1014	509
150	321	143
150	1015	122
150	593	71 261
150	523	71
150	1016	71
150	1017	278 73
150	369	278
150	534	71
150	1019	324
150	393	510
150	125	68
150	126	73
150	1020	511
150	1021	71
150	740	509
150	130	73
151	1022	388
152	874	425
152	308	259
152	1023	128
152	170	393
152	602	512
152	248	393
152	1024	513
152	611	128
152	989	259
152	781	512
152	909	425
152	77	334
153	974	514
[truncated: 7,749 more rows]
